# Supplementary material for: Readiness for digital transformation of higher education in the Covid-19 context: The dataset of Vietnam's students
Source: Data Brief. 2021 Oct 14;39:107482. doi: 10.1016/j.dib.2021.107482 (PMC8529093; doi:10.1016/j.dib.2021.107482)
Supplement: Supplementary file 2 [file mmc2.xlsx]

## Sheet: Data
PU1	PU2	PU3	PEOU1	PEOU2	PEOU3	ATT1	ATT2	ATT3	ATT4	SSA1	SSA2	SSA3	COVID1	COVID2	COVID3	COVID4	CHA1	CHA2	CHA3	CHA4	CHA5	Q7.CDS	Q8.gioitinh	Q9.namhoc	Q10.nganhhoc	Q11.hocphi	Q12.khuvuc
2	2	2	4	4	5	2	3	2	2	2	2	2	3	2	4	2	4	4	4	4	4	Should not	Female	Second year	3	From over 50-100 million VND	Urban area
5	4	4	3	3	3	4	2	5	3	4	4	3	4	5	3	3	3	3	3	4	4	Should	Male	Above 4th year	6	From over 30-50 million VND	Urban area
4	4	5	4	4	5	5	5	5	5	5	5	5	5	5	5	5	5	5	4	4	4	Should	Female	Third year	3	From over 15-30 million VND	Urban area
2	2	2	3	3	3	3	3	3	2	4	4	4	4	5	3	4	4	4	4	3	3	Should not	Female	Third year	3	From over 15-30 million VND	Urban area
3	3	2	3	3	3	3	2	2	3	4	4	5	4	3	2	1	2	2	4	4	3	Should not	Male	Fourth year	4	From 0-15 million VND	Urban area
4	2	5	5	5	5	5	5	5	2	2	4	5	5	4	4	5	4	5	4	5	5	Should	Male	Third year	2	From 0-15 million VND	Urban area
3	3	4	4	4	4	4	4	4	3	3	4	4	4	3	3	3	3	3	3	4	4	Should	Male	Third year	3	From over 15-30 million VND	Urban area
3	3	4	4	4	4	4	4	4	4	4	4	4	4	4	4	4	4	4	3	4	3	Should	Female	Third year	3	From over 15-30 million VND	Suburban
4	4	3	4	4	4	4	4	4	4	4	4	4	4	4	4	4	4	4	4	4	4	Should	Female	First year	3	From over 50-100 million VND	Urban area
1	1	1	4	4	4	4	3	3	3	1	3	3	5	5	5	3	3	3	3	3	3	Should	Female	Third year	3	From over 15-30 million VND	Urban area
2	4	4	5	4	5	4	4	3	3	4	5	5	4	3	2	4	5	5	4	4	3	Should	Female	Third year	3	From over 15-30 million VND	Urban area
2	3	4	5	3	4	5	5	5	2	3	5	5	4	5	3	3	4	5	5	5	5	Should	Female	Fourth year	3	From over 100-300 million VND	Urban area
4	4	5	4	3	4	4	5	4	4	2	3	3	3	4	4	3	3	4	3	4	3	Should not	Female	Fourth year	3	From over 30-50 million VND	Urban area
1	1	4	4	4	5	2	2	2	1	2	4	3	5	5	2	1	4	5	5	3	3	Should	Female	Third year	3	From 0-15 million VND	Urban area
4	3	5	4	4	4	5	5	5	5	3	4	4	5	5	5	4	5	4	4	3	4	Should	Female	Above 4th year	2	From over 30-50 million VND	Urban area
4	3	4	5	5	4	5	5	5	5	5	5	5	5	5	5	5	5	5	5	5	5	Should	Female	Third year	3	From over 15-30 million VND	Urban area
4	4	4	4	3	3	4	4	4	4	4	5	5	5	4	5	3	4	4	4	4	4	Should	Female	Third year	3	From over 50-100 million VND	Urban area
3	3	3	4	3	4	3	5	4	3	3	3	3	5	5	3	3	4	4	3	4	4	Should	Male	Third year	2	From over 15-30 million VND	Urban area
2	2	2	3	3	3	3	3	3	3	2	3	5	4	4	4	4	3	4	4	4	4	Should	Female	Third year	8	From over 15-30 million VND	Urban area
3	3	4	5	4	5	4	4	4	3	3	4	4	4	4	4	4	4	4	4	4	4	Should	Male	Third year	6	From 0-15 million VND	Urban area
5	5	5	5	5	5	5	5	5	5	5	5	5	5	5	5	5	5	5	5	5	5	Should	Female	Third year	3	From over 30-50 million VND	Urban area
3	4	2	4	2	2	3	2	2	1	3	1	2	4	4	3	3	3	3	3	3	3	Should not	Male	Third year	6	From 0-15 million VND	Urban area
4	4	5	5	5	4	4	5	5	4	3	3	3	3	3	4	4	4	4	4	4	4	Should not	Female	Third year	3	From over 15-30 million VND	Suburban
3	4	2	4	2	2	3	2	2	1	3	1	2	4	4	3	3	3	3	3	3	3	Should not	Male	Third year	6	From 0-15 million VND	Urban area
3	4	5	5	5	5	4	4	4	4	5	5	5	5	5	5	5	5	5	5	5	5	Should	Male	Second year	2	From 0-15 million VND	Urban area
4	4	5	4	5	5	5	5	5	5	2	3	4	5	5	5	5	5	5	4	5	5	Should	Female	Above 4th year	3	From over 30-50 million VND	Urban area
2	2	3	4	4	4	3	4	3	2	3	3	4	5	4	3	2	3	3	3	3	3	Should not	Female	Third year	3	From over 30-50 million VND	Urban area
4	5	4	5	4	4	5	5	5	5	5	4	4	5	4	4	4	5	4	5	5	5	Should	Female	Third year	3	From 0-15 million VND	Urban area
4	3	5	5	5	5	4	5	5	4	3	5	5	3	4	4	4	5	5	4	5	5	Should	Female	Second year	3	From over 15-30 million VND	Suburban
5	5	5	3	3	4	5	4	4	4	4	3	5	5	5	5	5	5	4	4	4	5	Should	Female	Above 4th year	2	From 0-15 million VND	Urban area
4	4	4	4	4	4	3	3	3	3	4	4	4	3	3	3	3	3	3	3	3	3	Should not	Female	Third year	3	From over 15-30 million VND	Urban area
3	3	3	3	3	3	3	3	3	3	3	3	4	3	3	3	3	3	3	3	3	3	Should not	Male	First year	3	From over 30-50 million VND	Urban area
4	3	5	5	5	5	4	5	5	4	3	5	5	4	3	2	3	5	5	3	5	5	Should	Female	First year	3	From over 30-50 million VND	Urban area
4	3	2	4	4	4	3	4	4	3	2	4	4	4	4	3	3	5	4	3	5	5	Should	Female	First year	3	From over 30-50 million VND	Urban area
2	2	1	4	4	4	5	4	5	3	4	4	2	5	5	4	3	4	4	4	4	5	Should	Female	Third year	3	From over 100-300 million VND	Urban area
4	3	4	4	4	5	4	3	4	3	4	5	5	5	5	4	3	4	5	5	5	5	Should not	Female	Second year	3	From over 50-100 million VND	Urban area
3	4	4	5	5	5	5	5	5	3	4	5	5	4	3	3	5	4	4	4	4	4	Should	Male	First year	2	From over 15-30 million VND	Urban area
3	3	4	5	4	4	4	4	3	3	3	3	4	5	5	3	3	3	4	3	5	3	Should	Female	First year	2	From 0-15 million VND	Urban area
4	4	3	3	3	3	4	4	5	4	4	4	3	5	5	5	5	4	3	3	4	5	Should	Female	Third year	2	From 0-15 million VND	Urban area
3	3	2	4	4	4	4	4	4	3	3	4	3	4	4	2	3	4	4	3	4	4	Should	Female	Second year	3	From over 15-30 million VND	Urban area
4	4	4	4	4	4	4	4	4	4	3	3	3	3	4	3	2	4	4	4	4	4	Should	Female	Third year	3	From over 15-30 million VND	Urban area
4	4	4	3	3	3	4	4	4	4	4	4	4	4	4	4	4	4	4	4	4	3	Should	Female	First year	4	From over 15-30 million VND	Suburban
2	3	3	2	2	2	3	5	5	3	2	3	4	3	3	3	3	4	4	4	4	4	Should	Male	Third year	3	From over 30-50 million VND	Urban area
4	4	5	4	4	5	4	4	4	4	4	4	5	5	4	3	4	4	4	4	4	4	Should	Female	Third year	3	From over 15-30 million VND	Urban area
3	3	3	4	4	4	4	4	4	4	3	3	4	4	3	3	3	4	4	3	4	4	Should	Male	Third year	3	From over 30-50 million VND	Urban area
4	4	4	4	5	5	4	5	5	5	5	5	5	5	5	5	5	5	4	4	4	4	Should	Female	Third year	3	From over 15-30 million VND	Urban area
5	5	3	5	5	5	4	5	5	5	5	5	4	4	5	5	5	5	5	5	5	5	Should	Female	Third year	8	From 0-15 million VND	Urban area
3	3	3	1	1	3	1	1	1	1	1	1	1	3	3	3	3	4	3	3	3	3	Should	Female	Second year	3	From over 15-30 million VND	Urban area
4	3	2	3	3	4	4	4	4	4	3	3	3	4	4	3	2	4	4	4	4	4	Should	Male	Third year	3	From over 15-30 million VND	Urban area
3	3	4	3	3	4	4	2	3	3	4	4	5	5	5	5	5	3	4	4	4	4	Should	Female	Third year	8	From 0-15 million VND	Urban area
3	3	4	4	3	3	4	4	4	3	3	3	3	4	3	3	3	3	3	3	3	3	Should not	Female	First year	2	From over 15-30 million VND	Suburban
5	3	5	5	5	5	5	5	5	5	3	2	2	5	5	5	5	5	5	4	3	3	Should	Male	Third year	3	More than 300 million VND	Urban area
4	4	4	4	4	4	3	4	4	3	4	3	4	4	4	4	4	5	4	3	3	4	Should	Female	Second year	4	From 0-15 million VND	Suburban
4	3	5	5	3	3	4	4	5	3	3	2	5	5	5	3	4	5	4	3	5	2	Should	Female	First year	3	From over 15-30 million VND	Suburban
3	3	4	4	5	5	4	4	4	3	4	5	5	3	3	3	3	4	4	3	4	4	Should	Male	Second year	3	From over 15-30 million VND	Suburban
4	3	4	5	5	5	3	4	4	4	4	4	4	5	4	4	4	4	4	3	4	3	Should not	Male	First year	4	From over 15-30 million VND	Urban area
4	4	4	4	4	4	4	4	4	4	4	4	4	4	4	4	4	4	4	4	4	4	Should	Male	First year	4	From 0-15 million VND	Suburban
5	5	5	5	5	5	5	5	5	5	4	4	4	5	5	5	5	5	5	5	5	5	Should not	Male	Second year	3	From over 50-100 million VND	Urban area
2	2	4	4	4	4	3	3	4	3	3	3	4	4	5	3	4	4	4	3	4	4	Should	Female	First year	2	From over 15-30 million VND	Suburban
3	3	2	5	5	5	3	4	4	3	2	5	5	5	5	3	2	4	3	4	5	5	Should	Female	First year	3	From over 50-100 million VND	Urban area
3	3	3	3	3	3	3	3	3	3	3	3	3	3	3	3	3	3	3	3	3	3	Should	Male	First year	4	From over 15-30 million VND	Urban area
4	3	4	4	4	4	4	5	4	4	3	3	3	4	4	4	4	4	4	3	3	4	Should	Female	Second year	4	From over 15-30 million VND	Urban area
3	4	4	5	5	5	4	3	4	3	3	3	4	4	4	3	3	4	4	3	5	5	Should not	Female	Third year	4	From over 15-30 million VND	Suburban
5	4	5	4	4	4	4	5	5	5	4	4	3	5	5	5	5	5	5	4	4	4	Should	Female	Second year	4	From 0-15 million VND	Urban area
3	3	3	4	4	4	3	3	3	3	3	4	3	4	4	4	3	5	5	4	5	5	Should	Female	First year	4	From 0-15 million VND	Urban area
5	5	5	5	5	5	4	4	4	4	4	4	4	4	4	4	4	4	4	4	4	4	Should	Female	Third year	2	From over 30-50 million VND	Urban area
4	4	4	3	3	3	4	4	4	4	4	4	4	4	4	4	4	4	4	4	4	4	Should	Male	First year	3	From 0-15 million VND	Suburban
2	2	4	3	4	5	4	3	3	3	2	4	4	4	4	4	2	4	4	3	4	4	Should	Female	Third year	2	From over 15-30 million VND	Urban area
2	2	2	5	5	5	3	5	4	5	1	2	1	5	5	5	3	5	5	3	3	3	Should	Female	Second year	3	From over 50-100 million VND	Urban area
2	3	2	3	4	4	3	2	2	2	3	4	5	4	4	3	4	3	4	3	4	5	Should not	Female	First year	2	From over 15-30 million VND	Suburban
4	4	5	3	5	5	4	4	4	4	4	4	4	4	4	4	4	4	4	4	4	4	Should	Female	First year	3	From over 50-100 million VND	Suburban
2	2	3	3	3	3	3	3	3	2	2	4	4	3	3	3	3	3	3	3	3	3	Should	Female	Second year	2	From over 30-50 million VND	Urban area
3	3	3	3	3	3	3	3	3	3	3	3	3	3	3	3	3	3	3	3	3	3	Should not	Male	First year	4	From 0-15 million VND	Suburban
4	4	3	4	4	4	4	3	3	3	4	4	4	5	5	5	3	4	4	4	4	4	Should not	Female	Second year	3	From over 15-30 million VND	Urban area
2	2	2	3	3	3	3	3	4	2	3	2	3	4	3	2	2	3	3	3	4	4	Should not	Female	Second year	3	From over 50-100 million VND	Urban area
4	3	5	4	4	4	3	3	2	3	4	4	4	2	2	2	2	2	2	2	3	3	Should not	Female	First year	3	From over 50-100 million VND	Urban area
5	2	2	3	3	5	1	5	3	5	4	5	3	5	5	4	5	5	5	5	5	5	Should	Male	First year	3	From 0-15 million VND	Urban area
3	4	2	4	3	4	5	4	4	3	2	5	5	5	5	3	3	5	4	3	5	4	Should not	Female	First year	4	From over 15-30 million VND	Suburban
5	5	5	5	5	5	5	4	5	4	4	5	5	5	5	5	5	5	5	5	5	5	Should	Female	Fourth year	3	From over 15-30 million VND	Urban area
4	3	5	4	4	5	4	4	4	4	3	4	5	5	4	3	4	5	5	3	5	5	Should	Female	Second year	3	From over 30-50 million VND	Urban area
3	3	3	3	3	3	3	3	3	3	3	3	3	3	3	3	3	3	3	3	3	3	Should not	Male	First year	4	From 0-15 million VND	Suburban
3	3	5	3	4	2	4	4	4	2	2	4	5	4	4	2	2	5	4	4	3	3	Should	Female	Second year	2	From 0-15 million VND	Urban area
3	3	2	3	2	3	3	4	4	4	2	2	2	3	3	3	3	3	4	3	3	3	Should	Female	First year	4	From over 15-30 million VND	Suburban
3	3	3	4	4	4	3	3	3	3	4	4	4	3	3	3	3	4	4	4	4	4	Should not	Female	First year	4	From 0-15 million VND	Suburban
3	4	5	4	4	3	3	4	3	3	4	4	4	4	4	3	4	4	4	4	4	3	Should not	Female	First year	2	From over 30-50 million VND	Urban area
4	4	4	4	4	4	3	3	3	3	4	4	4	4	4	3	4	4	4	4	4	4	Should not	Female	First year	2	From over 30-50 million VND	Urban area
3	3	2	5	5	5	4	4	4	5	3	4	4	4	5	3	3	5	4	4	4	4	Should not	Male	Third year	2	From over 15-30 million VND	Urban area
5	5	5	4	4	5	4	4	4	4	4	4	4	4	4	4	4	4	4	4	4	4	Should	Male	Third year	6	From over 15-30 million VND	Urban area
4	4	4	4	4	4	4	4	4	4	4	4	4	4	4	4	4	4	4	4	4	4	Should	Male	Second year	6	More than 300 million VND	Urban area
4	3	4	3	3	4	4	4	4	4	3	4	4	3	3	3	3	5	4	4	4	4	Should	Female	Third year	2	From 0-15 million VND	Urban area
4	4	4	4	3	4	4	5	5	5	4	5	4	5	5	5	5	5	5	5	5	4	Should	Female	First year	3	From over 15-30 million VND	Suburban
3	3	4	5	5	4	5	4	4	3	2	2	5	5	5	1	2	4	4	3	4	4	Should	Female	Second year	3	From over 100-300 million VND	Urban area
3	3	2	4	4	4	4	4	3	3	3	5	4	5	5	3	3	3	4	3	4	3	Should	Female	Second year	3	From over 15-30 million VND	Urban area
3	2	3	3	4	2	3	4	4	4	3	5	5	4	4	4	4	5	4	4	4	5	Should	Female	Second year	3	From over 15-30 million VND	Urban area
1	1	4	4	4	5	2	2	2	1	2	4	3	5	5	2	1	4	5	5	3	3	Should	Female	Third year	3	From 0-15 million VND	Urban area
4	3	4	4	4	4	3	3	4	4	4	4	4	4	4	3	4	4	4	4	4	4	Should not	Female	Third year	3	From over 15-30 million VND	Suburban
3	3	3	3	3	3	4	3	3	3	3	3	3	4	3	4	4	3	3	3	3	3	Should	Female	Second year	3	From 0-15 million VND	Urban area
4	4	4	4	4	4	4	5	5	5	3	4	3	4	4	4	4	4	4	4	4	4	Should	Female	Second year	3	From over 30-50 million VND	Urban area
4	4	4	4	4	4	4	4	4	4	4	4	3	4	4	4	4	4	4	4	4	4	Should	Male	First year	3	From over 30-50 million VND	Suburban
3	3	4	4	4	4	4	5	5	5	3	4	4	3	4	4	3	4	4	4	4	4	Should	Female	Second year	3	From over 50-100 million VND	Urban area
2	2	2	3	3	4	2	2	2	2	3	3	3	3	3	3	3	3	3	3	3	3	Should	Male	Second year	3	From over 50-100 million VND	Suburban
3	3	3	4	4	5	5	5	5	5	3	3	5	5	5	5	5	5	5	5	5	5	Should	Female	Fourth year	3	From over 15-30 million VND	Urban area
3	3	4	4	4	5	4	3	4	3	4	4	5	4	4	3	2	4	4	3	4	4	Should	Female	Second year	3	From over 30-50 million VND	Suburban
3	5	3	3	3	3	3	3	3	3	3	3	3	3	3	3	3	3	3	3	3	3	Should	Female	Second year	3	From over 50-100 million VND	Urban area
1	1	1	1	1	1	1	1	1	1	1	1	1	1	1	1	1	1	1	1	1	1	Should	Female	First year	2	From over 15-30 million VND	Urban area
4	4	5	4	4	4	5	5	4	4	3	4	4	4	4	4	4	4	4	4	4	4	Should	Female	First year	3	From over 15-30 million VND	Urban area
4	4	4	3	3	3	4	4	4	4	3	3	3	5	4	4	4	4	4	3	4	4	Should	Male	Second year	3	From over 50-100 million VND	Urban area
3	4	3	3	4	3	3	4	3	4	2	4	4	5	5	5	3	4	4	2	3	4	Should	Female	First year	3	From over 50-100 million VND	Urban area
3	3	4	4	4	5	4	4	4	4	3	4	4	5	5	5	5	5	4	3	4	4	Should	Female	Second year	3	From over 50-100 million VND	Urban area
2	1	2	3	3	4	3	3	4	3	2	4	5	4	2	1	1	4	2	3	4	4	Should not	Female	Second year	3	From over 50-100 million VND	Urban area
4	4	4	4	4	4	4	4	4	4	3	4	3	4	2	4	3	4	4	4	4	4	Should	Female	Second year	3	From over 50-100 million VND	Urban area
3	3	3	4	4	3	3	3	3	3	3	4	3	4	4	3	4	4	3	4	4	3	Should not	Female	Third year	2	From over 15-30 million VND	Urban area
3	3	3	2	2	3	4	3	5	3	3	3	4	5	3	3	1	3	4	2	4	2	Should	Female	Second year	3	From over 15-30 million VND	Urban area
3	3	3	3	3	3	3	4	2	2	3	3	3	3	3	3	3	3	3	3	3	3	Should not	Male	Second year	3	From over 50-100 million VND	Urban area
5	4	4	5	5	5	3	4	5	5	2	4	3	5	5	3	3	4	4	3	5	4	Should	Female	Fourth year	3	From over 15-30 million VND	Urban area
4	4	4	4	4	4	4	4	4	4	3	4	5	5	4	5	5	5	5	5	5	5	Should	Female	First year	6	From over 15-30 million VND	Urban area
2	2	2	4	4	4	3	3	3	3	3	3	3	4	3	3	3	3	3	3	4	4	Should	Female	Second year	3	From over 15-30 million VND	Suburban
3	4	2	4	4	5	4	5	5	5	4	4	4	5	5	5	4	5	5	5	5	5	Should	Female	Second year	3	From over 15-30 million VND	Urban area
4	5	5	5	5	5	4	4	4	4	4	4	4	3	3	3	3	3	3	3	3	3	Should	Female	First year	8	From over 30-50 million VND	Urban area
4	3	3	5	5	5	4	4	4	3	3	4	4	3	4	3	3	4	5	3	5	4	Should	Female	Second year	3	From over 50-100 million VND	Urban area
2	2	5	4	4	3	4	3	3	2	4	4	3	5	5	3	3	3	3	3	3	4	Should not	Female	Second year	2	From over 15-30 million VND	Urban area
3	3	4	4	4	5	4	4	4	4	4	4	3	4	4	4	4	4	4	4	4	3	Should	Female	Third year	4	From over 15-30 million VND	Suburban
4	3	4	3	4	4	4	4	4	4	3	4	3	5	5	5	5	5	5	5	5	5	Should	Female	First year	3	From over 15-30 million VND	Urban area
3	4	3	4	3	4	4	4	4	3	3	4	3	4	4	4	4	4	4	3	3	4	Should	Female	Third year	6	From over 30-50 million VND	Urban area
3	3	4	5	5	5	2	3	3	3	2	2	3	4	4	3	2	4	3	3	4	4	Should not	Male	Second year	2	From 0-15 million VND	Urban area
4	4	4	4	4	4	4	4	4	4	4	4	4	4	4	4	4	4	4	4	4	4	Should	Male	Second year	2	From over 15-30 million VND	Urban area
2	3	4	2	2	2	3	2	5	3	3	5	4	5	4	2	3	5	2	1	4	3	Should not	Male	Second year	6	From 0-15 million VND	Urban area
2	3	3	3	4	3	3	3	2	2	3	4	3	4	4	2	3	3	3	3	3	3	Should not	Female	First year	3	From over 30-50 million VND	Suburban
3	3	3	3	3	3	3	3	3	3	3	3	3	3	3	3	3	3	3	3	3	3	Should	Female	First year	3	From over 30-50 million VND	Urban area
3	2	4	4	4	5	5	5	5	3	4	5	5	4	4	1	1	4	4	5	5	5	Should	Female	Second year	3	From over 30-50 million VND	Urban area
3	3	3	3	3	3	3	3	3	3	3	3	3	3	3	3	3	3	3	4	4	4	Should	Male	Third year	4	From over 15-30 million VND	Urban area
3	4	5	5	5	5	5	5	5	5	2	2	3	5	5	4	1	5	5	4	3	5	Should	Male	Third year	6	From over 15-30 million VND	Urban area
3	3	3	4	4	5	3	4	3	3	3	3	3	2	2	3	3	5	4	5	5	5	Should	Female	First year	3	From over 15-30 million VND	Urban area
4	3	3	3	3	4	3	3	3	3	3	3	4	4	5	5	5	5	5	5	5	5	Should not	Female	Second year	2	From over 15-30 million VND	Urban area
3	3	2	2	2	3	4	4	4	3	3	4	4	4	4	4	4	5	5	5	4	3	Should	Female	First year	3	From 0-15 million VND	Urban area
1	5	2	2	2	4	2	3	2	4	2	2	4	3	3	4	3	3	2	3	2	3	Should not	Male	First year	5	From 0-15 million VND	Suburban
4	4	5	3	4	3	4	4	5	5	3	4	4	4	4	5	3	5	5	4	4	4	Should	Female	First year	4	From over 15-30 million VND	Suburban
4	4	4	5	5	5	4	4	4	4	3	5	4	5	5	4	4	4	5	3	5	4	Should	Female	Third year	3	From over 30-50 million VND	Urban area
2	2	3	3	3	3	3	3	3	2	2	4	4	3	4	3	3	4	2	2	2	4	Should not	Male	Second year	3	From over 50-100 million VND	Urban area
4	4	3	4	5	5	4	3	4	4	2	3	3	5	5	4	3	4	3	2	3	4	Should	Male	Third year	3	From over 15-30 million VND	Suburban
3	4	4	5	5	5	4	3	4	3	5	4	4	4	3	3	2	4	4	4	5	4	Should	Female	Second year	3	From over 30-50 million VND	Urban area
4	4	4	3	3	3	4	4	4	4	3	4	3	4	4	4	4	4	4	4	4	4	Should	Female	First year	4	From over 15-30 million VND	Suburban
3	4	2	5	5	5	4	4	4	4	1	1	1	5	5	3	1	3	3	1	5	4	Should not	Female	Third year	5	From over 30-50 million VND	Urban area
3	4	4	5	5	5	4	4	4	3	3	3	4	5	5	3	3	5	5	5	5	5	Should	Female	Second year	2	From 0-15 million VND	Suburban
3	3	4	3	3	3	4	4	4	4	3	3	3	4	4	3	4	4	3	3	4	3	Should	Female	First year	4	From over 15-30 million VND	Suburban
2	3	3	5	5	5	2	3	3	2	5	4	3	3	3	3	3	4	3	5	5	5	Should not	Female	Second year	3	From over 15-30 million VND	Urban area
2	2	2	4	4	5	3	2	3	2	4	5	4	4	4	4	2	4	4	5	4	3	Should not	Male	Fourth year	6	From over 15-30 million VND	Urban area
4	3	5	5	5	5	5	5	5	5	3	5	5	5	5	5	4	5	5	3	5	5	Should	Male	Second year	4	From over 15-30 million VND	Urban area
2	2	4	4	4	4	4	3	3	3	2	3	2	3	4	2	3	4	4	2	3	4	Should	Female	Second year	6	From over 50-100 million VND	Urban area
3	3	4	4	4	5	3	4	5	5	5	5	5	5	5	4	5	5	5	5	5	5	Should	Male	Fourth year	3	From over 50-100 million VND	Urban area
2	2	2	3	3	3	3	2	2	2	2	3	5	3	3	3	3	3	3	3	3	3	Should	Male	First year	3	From over 30-50 million VND	Urban area
4	2	4	5	5	5	5	5	5	4	4	4	5	5	5	4	4	4	4	4	5	5	Should	Male	Second year	3	From over 50-100 million VND	Urban area
4	3	3	3	3	3	4	4	4	4	4	4	4	5	5	5	4	4	4	4	4	4	Should	Male	Second year	7	From 0-15 million VND	Urban area
5	4	3	4	3	4	4	3	4	3	4	3	4	3	5	3	4	4	3	4	3	4	Should	Female	Second year	3	From over 30-50 million VND	Urban area
3	3	3	3	3	3	3	3	3	3	4	4	4	3	4	3	4	3	3	3	3	3	Should	Female	Second year	2	From 0-15 million VND	Suburban
3	3	4	4	3	3	3	3	4	2	3	3	3	4	3	3	4	3	3	3	3	3	Should	Female	Second year	3	From over 100-300 million VND	Urban area
3	3	3	3	3	3	3	3	3	3	3	3	3	3	3	3	3	3	3	3	3	3	Should	Male	Second year	7	From 0-15 million VND	Suburban
3	3	3	3	3	3	3	3	3	3	4	4	4	3	3	4	3	2	4	2	4	2	Should	Male	First year	7	From 0-15 million VND	Urban area
3	3	3	3	3	3	3	3	3	3	3	3	3	3	3	3	3	3	3	3	3	4	Should	Female	Second year	3	From over 15-30 million VND	Urban area
4	4	4	4	4	4	5	4	4	4	4	5	5	5	5	4	4	4	4	5	5	4	Should	Female	Second year	2	From 0-15 million VND	Suburban
4	3	5	5	5	5	4	5	3	3	3	5	5	2	2	2	2	5	4	4	4	4	Should not	Male	Second year	7	From over 50-100 million VND	Urban area
3	2	2	4	3	4	3	3	4	3	4	3	4	5	4	3	4	4	3	4	3	3	Should	Male	First year	2	From over 30-50 million VND	Urban area
4	4	4	4	4	4	4	4	4	4	4	4	4	4	4	4	4	4	4	4	4	4	Should	Male	Second year	6	From 0-15 million VND	Suburban
3	3	3	3	3	3	3	3	3	3	3	3	3	3	3	3	3	3	3	3	3	3	Should	Male	Second year	7	From 0-15 million VND	Urban area
3	3	4	4	4	4	4	4	4	4	2	3	4	2	4	2	2	4	4	4	4	4	Should	Female	Third year	3	From over 50-100 million VND	Urban area
2	4	2	4	4	4	3	2	2	2	4	4	4	4	4	3	2	4	4	4	4	4	Should not	Female	Second year	4	From over 15-30 million VND	Urban area
3	3	3	3	4	3	4	3	4	3	3	4	3	4	4	3	3	4	3	4	3	4	Should	Female	First year	3	From over 30-50 million VND	Urban area
4	4	5	4	4	5	4	5	5	5	3	4	5	3	4	4	5	5	5	5	4	4	Should	Female	First year	3	From over 30-50 million VND	Urban area
4	4	4	5	4	4	4	4	4	4	4	5	4	4	4	4	3	3	4	4	4	4	Should	Female	Second year	7	From 0-15 million VND	Suburban
4	3	3	3	3	3	4	4	4	4	3	3	4	4	4	3	4	4	3	3	4	4	Should	Female	First year	3	From over 30-50 million VND	Urban area
2	2	4	5	5	5	5	3	3	3	2	4	4	5	5	5	5	5	5	5	5	5	Should	Female	Second year	3	From over 30-50 million VND	Urban area
4	4	3	3	3	3	4	4	4	4	3	4	4	3	4	3	4	5	5	4	4	4	Should	Female	First year	3	From over 30-50 million VND	Urban area
5	5	5	5	5	5	5	5	5	5	5	5	5	5	5	5	5	5	5	5	5	5	Should	Female	Fourth year	3	From over 100-300 million VND	Urban area
4	4	4	4	4	4	4	4	4	3	3	4	3	4	4	4	3	4	4	3	5	4	Should	Male	Second year	3	From over 30-50 million VND	Urban area
5	5	5	5	5	5	5	5	5	5	5	5	5	5	5	5	5	5	5	5	5	5	Should	Female	Fourth year	3	From over 100-300 million VND	Urban area
5	4	3	5	5	5	5	4	4	4	4	4	3	5	4	4	3	5	4	4	5	4	Should	Male	First year	3	From over 30-50 million VND	Urban area
3	3	4	3	3	3	3	4	3	3	3	4	3	3	3	3	4	3	3	3	3	3	Should not	Female	Third year	2	From 0-15 million VND	Urban area
3	5	1	5	5	5	5	5	5	5	1	5	3	4	4	4	4	5	5	5	5	5	Should	Male	First year	2	From 0-15 million VND	Urban area
5	5	5	4	3	3	4	4	3	4	5	4	4	4	4	4	4	4	4	4	4	4	Should	Male	Second year	3	From over 30-50 million VND	Urban area
3	4	4	4	4	3	4	4	4	4	3	3	4	4	4	4	4	4	4	4	4	4	Should	Female	First year	2	From over 30-50 million VND	Urban area
3	3	5	4	4	4	4	4	4	4	3	4	4	4	4	4	4	4	4	4	4	4	Should	Female	First year	3	From over 30-50 million VND	Urban area
4	3	4	5	5	5	5	5	5	5	5	5	5	5	5	5	5	5	5	5	5	5	Should	Female	Third year	3	From over 50-100 million VND	Urban area
3	3	4	4	4	4	4	4	4	4	3	3	3	3	3	3	3	3	3	3	3	3	Should	Female	Third year	3	From over 30-50 million VND	Urban area
5	5	5	5	5	5	5	5	5	5	2	4	5	5	5	5	5	5	5	3	5	5	Should	Female	Second year	3	From over 15-30 million VND	Urban area
3	3	4	4	4	4	4	4	4	4	5	5	5	4	4	3	2	4	4	4	4	4	Should not	Female	Third year	2	From over 100-300 million VND	Urban area
3	2	4	5	5	4	5	5	5	4	3	2	4	5	5	4	4	4	4	4	4	4	Should	Female	Second year	3	From over 30-50 million VND	Urban area
3	3	4	3	3	4	4	3	4	3	3	4	4	5	5	5	5	5	4	5	5	5	Should	Female	Second year	3	From over 50-100 million VND	Urban area
4	4	5	4	4	5	4	4	5	5	3	4	5	4	4	4	4	4	4	4	4	4	Should	Female	Third year	3	From 0-15 million VND	Urban area
4	3	4	3	3	3	3	3	3	3	3	3	3	3	3	3	3	3	3	3	3	3	Should	Male	Second year	7	From 0-15 million VND	Suburban
4	4	4	3	3	3	3	3	3	3	3	3	3	3	3	3	3	3	3	4	3	3	Should	Female	First year	3	From over 30-50 million VND	Urban area
4	4	4	4	4	4	4	4	4	4	4	4	4	4	4	4	4	4	4	4	4	4	Should	Female	Third year	3	From 0-15 million VND	Urban area
3	5	2	5	5	5	5	5	5	5	4	4	5	5	4	5	4	5	5	5	5	5	Should	Male	Third year	4	From 0-15 million VND	Urban area
5	5	5	5	5	5	5	5	5	5	5	5	5	5	5	5	5	5	5	5	5	5	Should	Female	Third year	3	From over 15-30 million VND	Urban area
3	1	3	5	5	5	4	5	5	4	3	5	5	5	5	5	4	5	4	4	5	5	Should not	Female	Second year	3	From over 15-30 million VND	Urban area
3	3	2	4	4	5	5	5	5	5	2	4	3	5	5	5	5	5	5	5	5	5	Should	Female	Third year	3	From over 30-50 million VND	Urban area
4	4	4	5	4	5	4	3	3	3	4	4	4	4	4	3	3	4	4	4	4	4	Should	Female	Third year	3	From over 30-50 million VND	Urban area
3	3	2	4	4	5	5	5	5	5	2	4	3	5	5	5	5	5	5	5	5	5	Should	Female	Third year	3	From over 30-50 million VND	Urban area
4	3	2	3	4	3	3	4	3	4	4	3	4	4	4	3	4	4	4	4	4	4	Should	Female	Third year	3	From over 15-30 million VND	Urban area
3	3	3	5	5	5	3	3	3	3	3	3	3	5	5	3	3	5	5	5	5	5	Should	Female	Second year	4	From 0-15 million VND	Suburban
4	3	3	5	5	5	4	4	4	4	3	3	3	4	4	3	3	4	4	3	3	4	Should not	Female	First year	3	From over 15-30 million VND	Urban area
4	3	2	3	4	3	3	4	3	4	4	3	4	4	4	3	4	4	4	4	4	4	Should	Female	Third year	3	From over 15-30 million VND	Urban area
4	3	2	3	4	3	3	4	3	4	4	3	4	4	4	3	4	4	4	4	4	4	Should	Female	Third year	3	From over 15-30 million VND	Urban area
5	5	5	5	5	5	5	5	5	5	5	5	5	5	4	4	4	5	5	5	5	5	Should	Female	Third year	3	From over 15-30 million VND	Urban area
3	3	4	5	5	5	5	5	5	4	3	4	5	5	5	5	3	5	5	3	4	5	Should	Female	Third year	3	From over 30-50 million VND	Urban area
3	3	4	3	3	3	2	2	2	3	3	4	4	3	3	2	2	3	3	2	4	2	Should	Male	First year	2	From over 15-30 million VND	Suburban
3	2	4	4	2	4	4	3	4	3	4	4	4	4	4	4	4	4	4	4	4	4	Should	Male	Second year	7	From 0-15 million VND	Urban area
4	4	5	5	5	5	5	4	5	5	5	4	5	5	5	5	5	4	5	4	5	5	Should	Female	Fourth year	2	From over 15-30 million VND	Urban area
3	3	3	3	3	3	3	3	3	3	5	5	5	5	4	4	5	5	4	4	4	4	Should	Male	Above 4th year	6	From over 50-100 million VND	Urban area
3	3	3	5	5	4	3	4	5	5	5	5	3	4	4	2	2	4	4	3	3	4	Should	Female	First year	3	From over 50-100 million VND	Urban area
4	2	3	4	4	3	5	4	4	3	5	5	3	5	5	2	3	4	4	3	5	3	Should	Female	First year	3	From over 15-30 million VND	Urban area
4	4	4	4	4	4	3	5	4	4	4	4	3	5	5	5	3	4	3	3	4	3	Should	Female	Third year	3	From 0-15 million VND	Urban area
4	4	4	5	5	5	4	4	4	3	3	5	4	4	3	4	4	5	5	5	5	5	Should	Male	Fourth year	3	More than 300 million VND	Urban area
3	3	4	4	4	4	4	4	4	3	4	4	4	5	4	3	4	4	4	4	4	4	Should	Male	Second year	7	From 0-15 million VND	Suburban
5	5	5	4	4	4	5	5	5	5	4	4	5	5	5	5	5	5	4	3	5	5	Should	Female	Second year	2	From over 100-300 million VND	Urban area
5	4	3	4	4	4	4	4	4	4	3	4	4	4	4	3	2	4	4	3	4	4	Should	Female	First year	3	From over 30-50 million VND	Urban area
4	4	5	5	5	4	5	5	5	5	4	4	4	4	4	3	2	5	5	5	5	5	Should	Female	Second year	3	From over 30-50 million VND	Urban area
3	3	3	4	4	4	3	3	3	3	3	3	3	3	3	3	3	3	3	3	3	3	Should	Male	Second year	3	From over 50-100 million VND	Urban area
4	4	4	5	5	5	5	5	5	5	3	3	3	5	5	5	5	5	5	5	5	5	Should	Female	Third year	3	From over 15-30 million VND	Urban area
4	4	5	4	4	4	2	2	3	4	2	2	4	5	4	4	5	4	3	2	3	4	Should	Female	Second year	3	From over 15-30 million VND	Urban area
5	4	5	4	4	5	5	5	5	5	3	3	4	3	3	4	3	4	4	4	4	4	Should	Male	Second year	7	From 0-15 million VND	Urban area
4	3	5	5	5	5	4	5	5	5	5	5	5	5	5	4	3	5	4	4	4	4	Should	Female	Second year	3	From over 15-30 million VND	Urban area
2	2	2	1	1	1	1	1	1	1	5	5	5	5	5	1	4	4	4	3	5	5	Should not	Male	First year	3	More than 300 million VND	Urban area
1	1	1	1	1	1	1	1	1	1	1	1	1	1	1	1	1	1	1	1	1	1	Should	Male	Second year	6	From 0-15 million VND	Suburban
3	3	3	4	4	5	4	4	4	4	4	4	4	3	3	3	3	3	3	4	4	4	Should	Female	Fourth year	2	From over 15-30 million VND	Urban area
3	3	3	3	3	3	3	3	3	3	3	3	3	3	3	3	3	3	3	3	3	3	Should	Male	Second year	7	From 0-15 million VND	Suburban
2	2	2	5	5	5	4	4	4	4	4	5	5	5	5	3	3	5	5	5	5	4	Should	Female	Second year	3	From over 15-30 million VND	Urban area
5	5	5	5	5	5	5	5	5	5	5	5	5	5	5	5	5	5	5	5	5	5	Should	Male	Second year	6	From 0-15 million VND	Suburban
5	5	5	5	5	5	5	5	5	5	5	5	5	5	5	5	5	5	5	5	5	5	Should	Male	Third year	6	From 0-15 million VND	Suburban
5	5	3	5	5	5	5	5	5	5	4	5	4	5	5	5	5	5	5	5	5	5	Should	Female	First year	2	From over 30-50 million VND	Urban area
3	3	4	4	4	5	4	3	3	2	4	5	5	5	5	5	5	4	4	4	4	4	Should	Female	Third year	3	From over 15-30 million VND	Urban area
2	3	4	3	3	4	4	4	4	3	3	4	3	4	4	3	3	4	4	4	4	4	Should	Female	Second year	3	From over 50-100 million VND	Urban area
3	3	3	3	3	3	3	3	3	3	2	3	3	4	4	2	2	3	3	2	2	3	Should	Female	Third year	3	From 0-15 million VND	Urban area
4	4	4	4	4	4	4	4	4	4	4	4	4	4	4	4	4	4	4	4	4	4	Should	Male	Fourth year	2	From over 30-50 million VND	Urban area
3	4	3	4	4	4	4	3	4	3	4	4	4	4	4	3	4	5	5	5	5	5	Should	Female	Second year	4	From 0-15 million VND	Suburban
3	3	3	3	4	4	4	4	3	3	3	3	3	3	3	3	3	3	3	3	3	3	Should	Male	Second year	7	From over 15-30 million VND	Urban area
3	3	3	3	3	3	3	3	3	3	2	3	3	3	3	3	3	3	3	3	3	3	Should	Female	Second year	6	From 0-15 million VND	Suburban
3	3	3	4	3	2	3	3	3	3	3	3	3	3	3	3	3	3	3	3	3	3	Should	Female	Second year	3	From over 15-30 million VND	Urban area
3	2	2	4	4	4	3	4	4	3	4	4	4	4	3	4	4	4	4	3	3	4	Should	Female	Second year	3	From over 50-100 million VND	Urban area
4	4	5	4	5	5	3	4	5	4	4	4	4	4	4	4	4	4	4	3	4	4	Should	Male	Second year	4	From 0-15 million VND	Urban area
4	4	4	4	4	5	4	5	5	4	4	3	5	5	5	5	5	5	5	5	5	5	Should not	Male	Above 4th year	3	From over 30-50 million VND	Urban area
3	5	4	4	5	5	5	5	5	4	4	4	5	5	5	5	5	5	5	5	5	4	Should	Female	Third year	3	From over 15-30 million VND	Urban area
1	1	1	1	1	1	1	1	1	1	1	1	1	1	1	1	1	1	1	1	1	1	Should	Female	Second year	2	From 0-15 million VND	Urban area
3	5	4	4	5	5	5	5	5	4	4	4	5	5	5	5	5	5	5	5	5	4	Should	Female	Third year	3	From over 15-30 million VND	Urban area
4	3	3	4	4	3	4	3	3	3	3	3	3	4	3	3	3	3	3	3	3	4	Should	Male	Third year	6	From 0-15 million VND	Urban area
4	5	5	3	4	5	3	3	3	4	4	3	4	4	4	4	4	4	4	4	4	4	Should not	Female	Third year	4	From 0-15 million VND	Urban area
4	4	4	4	5	5	4	4	4	4	4	4	5	4	4	4	4	4	4	4	4	4	Should	Female	Third year	3	From 0-15 million VND	Urban area
4	5	5	3	4	5	3	3	3	4	4	3	4	4	4	4	4	4	4	4	4	4	Should not	Female	Third year	4	From 0-15 million VND	Urban area
2	2	2	4	4	4	3	4	4	2	4	4	4	5	5	2	5	5	5	5	5	5	Should not	Female	Third year	2	More than 300 million VND	Urban area
3	3	3	4	4	4	3	4	4	4	4	3	3	3	3	4	4	3	3	3	3	3	Should	Male	Second year	3	From over 50-100 million VND	Urban area
4	4	3	5	5	5	4	4	4	4	4	4	4	5	5	4	4	5	5	4	4	5	Should	Female	Fourth year	3	From 0-15 million VND	Urban area
4	4	4	4	4	4	4	4	4	4	4	4	4	4	4	4	4	4	4	4	4	4	Should	Female	Second year	6	From 0-15 million VND	Urban area
3	2	3	4	4	5	2	2	3	2	3	5	5	4	4	3	3	3	3	3	4	4	Should not	Female	Third year	2	From 0-15 million VND	Urban area
3	3	3	5	5	3	3	3	3	3	3	5	4	5	5	5	5	4	4	3	4	4	Should	Male	Second year	3	From over 30-50 million VND	Urban area
4	4	2	4	2	4	4	2	5	5	3	4	4	3	4	4	4	4	4	4	3	4	Should	Female	Second year	3	From over 15-30 million VND	Suburban
4	4	4	5	5	4	3	4	4	5	3	4	4	3	4	4	4	5	5	5	5	3	Should	Male	Second year	7	From over 15-30 million VND	Urban area
2	3	2	3	3	3	4	4	4	4	3	2	2	4	4	4	3	4	4	4	3	4	Should	Female	Third year	3	From over 30-50 million VND	Urban area
4	4	5	4	5	5	4	5	4	5	3	4	4	4	4	3	3	4	4	3	4	3	Should	Male	Second year	4	From over 15-30 million VND	Suburban
3	2	3	5	5	5	5	5	5	3	5	5	5	5	5	5	3	5	5	3	5	5	Should	Male	Third year	3	From over 30-50 million VND	Urban area
2	2	2	5	5	5	4	4	4	2	2	3	4	4	4	3	3	4	4	2	4	3	Should	Female	Second year	1	From 0-15 million VND	Urban area
4	4	5	4	5	5	4	5	4	5	3	4	4	4	4	4	4	4	4	4	4	4	Should	Male	Second year	7	From 0-15 million VND	Urban area
3	4	5	4	4	5	3	4	4	4	4	4	4	4	4	4	4	4	4	3	4	4	Should not	Female	Second year	1	From 0-15 million VND	Urban area
3	3	3	3	3	3	3	3	3	3	1	1	5	3	3	3	3	3	3	3	3	3	Should not	Male	Third year	7	From 0-15 million VND	Suburban
3	3	3	3	3	5	3	3	3	3	4	3	5	3	3	5	3	3	3	3	3	3	Should	Male	Second year	7	From 0-15 million VND	Suburban
5	5	5	5	5	5	3	3	3	3	3	3	3	3	3	3	3	3	3	3	3	3	Should	Female	Third year	2	More than 300 million VND	Urban area
4	3	3	5	5	5	5	5	5	5	3	4	4	5	5	5	5	4	4	4	5	4	Should	Female	Second year	3	From over 15-30 million VND	Suburban
3	3	3	5	5	5	4	4	4	4	5	4	4	5	5	5	5	5	5	5	5	5	Should not	Female	First year	3	From over 15-30 million VND	Urban area
3	3	4	3	3	2	4	4	4	3	3	4	4	4	4	3	3	3	3	3	3	3	Should	Female	Third year	7	From over 15-30 million VND	Urban area
4	3	3	3	4	3	2	4	3	3	3	3	3	3	3	3	3	3	3	3	3	3	Should	Male	Second year	7	From 0-15 million VND	Urban area
5	5	5	5	4	4	5	4	5	3	5	3	3	4	4	4	4	3	3	3	3	3	Should	Female	First year	3	From over 30-50 million VND	Urban area
2	2	3	4	4	4	4	4	4	3	3	3	4	4	4	3	3	4	4	3	4	4	Should not	Male	Second year	3	From over 15-30 million VND	Urban area
3	2	1	4	4	4	3	3	3	2	3	3	3	4	4	1	1	3	3	3	4	3	Should not	Female	First year	2	From over 100-300 million VND	Urban area
4	4	3	3	2	3	3	3	3	3	3	3	3	3	3	3	3	3	3	3	3	3	Should not	Male	Second year	7	From 0-15 million VND	Suburban
4	3	4	4	4	4	4	4	4	4	3	3	3	4	4	4	4	4	4	4	4	4	Should	Male	Second year	7	From 0-15 million VND	Suburban
4	4	4	3	3	4	4	5	5	5	4	4	4	5	5	5	5	5	5	5	5	5	Should	Female	First year	1	From 0-15 million VND	Suburban
3	3	3	4	3	3	3	3	3	3	3	3	3	3	3	3	3	3	3	3	3	3	Should	Female	Third year	3	From 0-15 million VND	Urban area
3	2	3	3	4	2	3	2	3	2	3	2	3	4	3	4	4	4	3	4	4	3	Should	Male	Second year	2	From 0-15 million VND	Urban area
3	4	4	3	4	3	4	4	4	4	4	3	4	3	3	3	3	3	4	3	4	4	Should	Female	Second year	3	From over 15-30 million VND	Urban area
4	4	4	5	5	5	3	3	3	3	3	3	3	4	4	4	4	4	4	3	3	3	Should	Female	Third year	3	From over 50-100 million VND	Urban area
5	5	5	5	5	5	5	5	5	5	5	5	5	5	5	5	5	5	5	5	5	5	Should	Female	Third year	3	From over 15-30 million VND	Urban area
3	3	4	4	4	4	4	4	4	4	3	4	4	4	4	4	4	4	4	4	4	4	Should	Male	Second year	7	From 0-15 million VND	Suburban
3	3	2	5	5	4	4	4	5	4	3	4	4	4	5	3	4	4	4	4	4	4	Should	Female	Third year	3	From over 15-30 million VND	Urban area
3	3	2	4	4	4	4	4	4	3	3	2	3	3	4	3	3	3	3	3	3	3	Should	Female	Second year	7	From 0-15 million VND	Urban area
3	3	3	3	3	3	4	3	3	3	3	3	4	4	4	4	4	3	3	3	3	3	Should	Male	Second year	7	From 0-15 million VND	Suburban
3	2	3	4	4	4	4	3	4	3	3	3	4	4	4	4	4	4	4	4	4	4	Should	Male	Third year	7	From over 15-30 million VND	Urban area
2	2	2	3	3	3	2	3	3	2	3	4	4	4	4	2	4	3	3	3	3	3	Should	Female	Second year	3	From over 15-30 million VND	Urban area
2	4	2	4	4	4	3	3	2	3	2	3	3	2	4	2	3	3	3	4	2	2	Should	Female	Third year	3	From 0-15 million VND	Urban area
1	1	1	1	1	5	1	1	1	1	1	5	5	3	3	3	3	5	5	5	5	5	Should not	Male	Second year	3	From over 50-100 million VND	Urban area
3	3	3	4	4	4	3	3	4	3	2	2	2	4	4	3	3	4	4	2	4	4	Should	Male	Third year	3	From over 30-50 million VND	Urban area
2	3	1	1	1	1	1	1	1	1	1	1	1	1	1	1	1	1	1	1	1	1	Should	Female	Third year	4	From over 15-30 million VND	Suburban
2	2	2	2	2	3	1	1	1	1	2	2	2	2	2	2	2	5	5	4	5	4	Should not	Female	Second year	3	From 0-15 million VND	Suburban
2	2	2	5	4	5	4	3	4	2	3	5	5	5	5	2	2	4	4	3	5	5	Should	Female	Second year	2	From 0-15 million VND	Urban area
4	4	4	4	4	4	4	4	4	4	2	3	4	4	3	3	3	3	3	3	3	3	Should	Male	Second year	6	From over 15-30 million VND	Urban area
4	3	3	3	3	3	4	3	4	4	3	4	4	4	4	4	3	4	4	3	4	3	Should	Female	Third year	3	From over 15-30 million VND	Urban area
3	4	4	4	4	3	3	4	3	4	4	4	3	3	3	3	3	3	3	3	3	3	Should	Female	Second year	3	From over 15-30 million VND	Urban area
2	2	2	3	3	4	2	2	2	2	3	3	3	3	3	3	3	3	3	3	3	3	Should	Male	Second year	3	From over 50-100 million VND	Suburban
4	3	4	4	5	3	4	3	4	2	4	4	4	4	4	4	4	4	4	4	3	4	Should	Male	Second year	8	From over 15-30 million VND	Suburban
2	4	1	5	5	5	4	3	3	2	3	4	5	4	3	2	2	5	5	2	5	4	Should not	Female	Second year	3	From over 50-100 million VND	Urban area
4	3	4	4	4	3	4	4	4	4	4	4	4	4	4	4	4	4	4	4	4	4	Should	Female	Third year	4	From over 15-30 million VND	Suburban
3	3	2	4	4	4	3	3	3	2	4	4	4	4	4	4	3	5	5	5	5	5	Should not	Female	Fourth year	7	From 0-15 million VND	Urban area
5	5	5	5	5	5	5	5	5	5	5	5	5	5	5	5	5	5	5	5	5	5	Should	Female	Third year	1	From 0-15 million VND	Urban area
4	4	4	4	4	4	3	4	4	4	3	4	5	5	5	3	4	5	5	4	4	4	Should	Female	Second year	3	From over 50-100 million VND	Urban area
4	4	4	4	4	4	4	4	4	4	4	4	4	4	4	4	4	4	4	4	4	4	Should	Male	Second year	7	From 0-15 million VND	Urban area
4	2	3	4	4	4	2	3	3	2	2	4	3	4	4	3	3	4	4	4	4	4	Should	Female	Second year	3	From over 30-50 million VND	Urban area
5	5	5	5	5	5	5	5	5	5	5	5	5	5	5	5	5	5	5	5	5	5	Should	Male	Second year	7	From 0-15 million VND	Suburban
3	2	2	4	4	4	5	3	3	2	2	2	2	4	4	4	4	5	5	5	5	5	Should	Female	Above 4th year	3	From over 50-100 million VND	Urban area
5	5	5	5	5	5	5	5	5	5	5	5	5	5	5	5	5	5	5	5	5	5	Should	Female	Second year	7	From 0-15 million VND	Suburban
4	4	4	3	4	4	5	5	4	4	4	4	4	4	4	4	4	4	4	3	4	3	Should	Male	Second year	7	From 0-15 million VND	Suburban
4	4	4	5	5	5	5	5	5	5	5	5	5	5	5	5	5	5	5	5	5	5	Should	Male	Second year	7	From 0-15 million VND	Suburban
3	2	2	4	4	4	3	3	3	2	3	2	4	3	3	3	3	4	4	2	4	3	Should not	Male	Second year	6	From over 30-50 million VND	Urban area
4	4	4	4	4	4	4	4	4	4	4	4	4	5	5	5	5	5	5	5	5	5	Should	Male	Second year	7	From 0-15 million VND	Suburban
3	3	4	3	3	3	5	5	4	4	3	5	4	4	3	3	4	5	5	3	5	4	Should	Male	First year	3	From over 30-50 million VND	Urban area
3	3	3	2	4	4	4	4	4	2	3	4	3	3	4	2	2	4	4	4	4	4	Should	Female	Second year	3	From over 15-30 million VND	Urban area
1	2	1	5	5	5	4	3	3	2	3	3	2	5	5	3	3	5	5	3	3	4	Should not	Male	First year	3	From over 100-300 million VND	Urban area
3	4	5	3	3	3	4	4	4	4	4	3	3	3	3	3	3	4	4	4	4	3	Should	Female	Third year	3	From over 30-50 million VND	Urban area
1	1	1	3	3	1	1	1	1	1	3	1	1	1	1	1	1	1	1	3	1	1	Should	Female	First year	3	From over 15-30 million VND	Urban area
3	3	3	3	3	3	3	3	3	3	3	3	3	3	3	3	3	3	3	3	3	3	Should	Female	Second year	3	From 0-15 million VND	Urban area
3	4	2	4	4	4	3	3	5	3	3	3	4	4	4	4	4	3	3	3	3	3	Should	Female	Second year	3	From 0-15 million VND	Urban area
3	3	4	4	4	4	4	4	3	4	4	4	4	4	4	4	4	4	3	4	3	4	Should	Male	Second year	7	From 0-15 million VND	Urban area
5	3	2	4	3	4	4	3	4	3	4	3	2	4	3	4	3	4	3	4	2	4	Should	Male	Second year	7	From 0-15 million VND	Suburban
4	4	4	4	4	4	4	4	4	4	4	4	4	4	4	4	4	4	4	4	4	4	Should	Male	Second year	3	From over 30-50 million VND	Urban area
5	4	3	5	5	5	4	4	4	4	4	4	4	4	4	4	4	4	4	4	4	4	Should	Male	Second year	3	From over 30-50 million VND	Suburban
1	1	4	5	5	5	5	5	5	5	5	5	5	5	5	5	5	5	5	5	5	5	Should not	Male	Second year	7	From 0-15 million VND	Urban area
5	5	5	5	5	5	5	5	5	5	5	5	5	5	5	5	5	5	5	5	5	5	Should	Female	Second year	7	From 0-15 million VND	Suburban
5	5	5	5	5	5	5	5	5	5	5	5	5	5	5	5	5	5	5	5	5	5	Should	Female	Fourth year	3	From over 100-300 million VND	Urban area
3	2	3	4	4	4	4	4	4	5	2	2	2	4	4	4	3	4	4	4	4	4	Should	Male	Second year	7	From 0-15 million VND	Urban area
2	2	5	4	5	5	4	4	3	3	3	4	3	5	4	3	5	4	4	2	4	4	Should	Female	First year	1	From 0-15 million VND	Urban area
3	4	4	4	4	4	4	4	4	4	5	5	5	5	5	5	5	5	5	5	5	5	Should	Female	First year	2	From 0-15 million VND	Urban area
4	5	4	4	5	5	5	5	5	4	5	4	4	5	5	5	5	5	5	4	4	4	Should	Male	Third year	2	From 0-15 million VND	Suburban
4	4	5	4	5	4	4	4	4	4	2	4	4	4	4	5	3	5	4	2	4	3	Should	Female	Third year	3	From over 50-100 million VND	Urban area
1	1	1	3	3	3	2	2	3	2	2	3	3	4	4	3	3	3	4	3	2	3	Should	Female	Third year	2	From 0-15 million VND	Suburban
4	4	4	4	4	4	4	4	4	4	3	3	3	4	4	4	4	4	4	4	4	4	Should	Male	Third year	3	From 0-15 million VND	Urban area
3	3	4	3	3	3	3	4	4	3	3	4	3	4	3	3	3	4	4	4	4	3	Should	Female	Above 4th year	3	From over 15-30 million VND	Urban area
4	4	3	4	4	4	3	4	4	4	3	3	3	4	4	4	4	4	4	3	4	4	Should	Male	Above 4th year	2	From 0-15 million VND	Urban area
3	2	3	5	5	5	3	3	3	3	2	2	2	3	3	3	3	3	3	3	3	3	Should not	Male	Third year	6	From 0-15 million VND	Urban area
4	3	3	3	3	3	4	3	3	3	4	3	3	4	3	3	3	3	4	3	3	3	Should	Female	Third year	2	From 0-15 million VND	Urban area
2	4	3	4	4	5	3	3	4	3	3	4	4	3	3	3	3	3	3	3	3	3	Should	Female	Third year	2	From 0-15 million VND	Urban area
3	3	4	3	4	4	3	3	4	4	4	4	4	4	4	4	4	4	4	4	4	4	Should	Female	Third year	2	From 0-15 million VND	Urban area
3	2	2	5	4	4	3	3	3	2	3	4	4	4	4	3	2	4	4	4	4	4	Should not	Female	Third year	4	From over 30-50 million VND	Urban area
3	3	4	4	4	4	3	4	5	4	4	4	4	4	4	3	4	4	4	3	4	4	Should	Male	Second year	3	From over 15-30 million VND	Suburban
5	3	5	5	5	5	5	5	5	5	1	2	5	5	5	5	5	4	4	4	4	4	Should	Male	Second year	3	From over 50-100 million VND	Suburban
4	4	4	4	4	3	5	5	5	5	3	4	4	5	5	5	5	4	4	4	4	4	Should	Male	Second year	3	From over 30-50 million VND	Suburban
3	3	3	4	4	4	4	4	4	4	3	5	3	4	4	4	4	4	4	4	4	4	Should	Female	First year	3	From over 50-100 million VND	Urban area
4	3	3	4	4	4	4	4	4	4	4	4	4	4	3	3	4	4	4	4	3	4	Should	Female	Third year	4	From over 15-30 million VND	Urban area
3	5	4	4	4	4	5	5	5	5	5	5	5	4	4	4	4	5	5	5	5	5	Should	Female	Third year	2	From over 15-30 million VND	Urban area
4	4	4	3	3	3	5	5	5	5	4	4	3	4	4	3	3	3	4	4	4	5	Should	Female	Second year	3	From 0-15 million VND	Urban area
3	3	3	4	4	4	4	3	3	3	3	3	3	4	4	2	3	3	4	4	3	4	Should not	Female	Third year	3	From over 30-50 million VND	Urban area
3	4	3	4	4	4	3	4	4	3	3	4	4	3	3	2	2	4	3	2	4	4	Should	Female	Second year	2	From 0-15 million VND	Urban area
3	3	3	4	4	3	4	4	4	4	4	4	4	4	4	3	4	4	4	3	4	4	Should	Female	Second year	3	From over 30-50 million VND	Suburban
4	4	3	4	3	3	3	3	4	3	3	4	3	4	4	3	3	3	3	3	4	4	Should not	Male	First year	2	From over 15-30 million VND	Urban area
3	2	3	4	5	5	4	3	4	4	4	4	3	5	5	5	5	5	5	5	5	5	Should	Male	Second year	3	From over 15-30 million VND	Urban area
4	4	4	4	4	4	4	4	4	4	4	4	4	4	4	4	4	4	4	4	4	4	Should	Male	Second year	7	From 0-15 million VND	Suburban
4	4	4	4	4	4	5	4	4	3	4	4	4	3	3	3	3	3	3	3	3	3	Should	Female	Second year	2	More than 300 million VND	Urban area
3	3	3	3	3	3	3	3	3	3	3	3	3	3	3	3	3	3	3	3	3	3	Should	Female	Second year	2	From 0-15 million VND	Urban area
3	3	4	4	4	4	3	4	4	3	4	4	4	4	4	3	3	4	4	4	4	4	Should	Female	Fourth year	2	From 0-15 million VND	Suburban
4	4	4	4	4	5	5	5	5	3	2	5	5	5	1	1	1	3	4	5	5	3	Should	Female	Second year	3	From over 30-50 million VND	Urban area
5	5	5	4	4	5	5	5	4	5	4	5	5	5	5	4	5	5	5	4	5	5	Should	Female	Second year	3	From over 15-30 million VND	Urban area
5	4	3	5	5	5	4	4	4	4	4	4	4	4	4	4	4	4	4	4	4	4	Should	Male	Second year	3	From over 30-50 million VND	Suburban
3	4	4	4	5	4	4	4	4	5	3	4	2	4	4	4	3	4	4	3	5	4	Should not	Female	First year	3	From over 30-50 million VND	Urban area
3	3	3	3	3	3	3	3	3	3	3	3	3	3	3	3	3	3	3	3	3	3	Should	Female	Third year	2	From over 30-50 million VND	Suburban
2	2	2	4	4	3	4	3	3	3	2	4	3	4	4	3	2	3	3	3	3	3	Should not	Male	Second year	3	From over 30-50 million VND	Urban area
3	3	3	3	4	5	3	2	3	3	3	3	3	4	5	4	4	3	3	4	4	4	Should not	Male	Third year	6	From over 50-100 million VND	Urban area
3	3	4	4	4	4	3	4	4	4	4	4	4	4	4	4	4	4	4	4	4	4	Should	Female	Third year	2	From 0-15 million VND	Urban area
3	3	4	5	5	5	4	4	4	3	4	4	5	3	4	4	4	5	5	4	5	5	Should	Female	First year	3	From 0-15 million VND	Urban area
3	3	2	5	5	5	3	3	4	3	3	2	2	4	3	3	3	3	3	3	3	3	Should not	Male	Second year	6	From over 15-30 million VND	Urban area
5	5	5	5	5	5	5	5	5	5	5	5	5	5	5	5	5	5	5	5	5	5	Should	Male	Third year	3	From 0-15 million VND	Urban area
3	3	3	3	4	3	3	3	3	3	3	3	3	3	3	3	3	3	3	3	3	3	Should not	Female	Third year	3	From 0-15 million VND	Urban area
4	3	4	4	4	4	5	5	5	5	5	5	5	3	3	3	3	5	5	5	5	5	Should	Female	Second year	2	From 0-15 million VND	Urban area
2	5	2	5	5	5	3	3	3	3	1	3	2	5	5	5	5	5	5	3	5	5	Should	Male	Third year	3	From over 15-30 million VND	Urban area
3	3	4	4	3	4	4	3	4	2	4	4	4	4	4	4	4	4	4	4	3	4	Should not	Female	Second year	2	From 0-15 million VND	Urban area
3	3	3	3	3	3	3	3	3	3	3	3	3	4	4	4	4	5	5	5	5	5	Should	Female	Above 4th year	3	From over 50-100 million VND	Urban area
1	1	4	4	4	5	2	2	2	1	2	4	3	5	5	2	1	4	5	5	3	3	Should	Female	Third year	3	From 0-15 million VND	Urban area
4	4	4	5	5	5	5	5	5	5	3	5	5	4	4	4	3	5	5	5	5	5	Should	Female	Third year	3	From 0-15 million VND	Urban area
2	1	3	3	3	3	3	3	3	3	3	3	3	3	3	3	3	3	3	3	3	3	Should not	Female	Second year	3	From over 15-30 million VND	Urban area
2	3	2	4	4	4	3	4	3	2	1	4	4	5	4	3	3	3	4	2	4	3	Should	Female	Second year	3	From over 15-30 million VND	Urban area
3	3	3	4	4	4	4	4	4	4	3	4	3	4	4	4	4	4	4	4	5	5	Should	Female	Second year	3	From over 50-100 million VND	Urban area
2	2	2	3	3	3	2	2	2	2	2	3	2	2	2	2	2	2	2	2	3	3	Should	Female	Fourth year	3	From 0-15 million VND	Urban area
4	4	4	5	5	4	4	4	4	4	3	4	3	5	5	5	5	5	5	4	5	4	Should	Female	Third year	3	From 0-15 million VND	Urban area
1	5	3	1	5	4	5	2	4	3	2	4	2	2	4	4	4	2	3	3	3	2	Should	Female	Third year	3	From over 30-50 million VND	Urban area
4	4	5	4	4	4	5	5	5	5	5	5	5	5	5	5	5	5	5	5	5	5	Should	Female	Second year	3	From over 30-50 million VND	Urban area
3	3	2	4	4	4	3	4	4	3	4	4	4	5	5	2	2	4	4	4	3	4	Should	Female	First year	3	From over 30-50 million VND	Urban area
2	2	1	4	4	4	3	3	4	3	2	2	2	5	5	3	3	4	4	3	4	5	Should not	Female	Second year	3	From over 50-100 million VND	Urban area
3	2	3	2	4	4	5	4	3	3	3	4	4	5	5	3	3	5	4	3	4	4	Should	Female	Fourth year	3	From over 50-100 million VND	Urban area
3	3	3	4	4	3	4	4	4	3	4	4	4	4	4	3	4	4	4	4	4	4	Should	Female	Third year	3	From over 30-50 million VND	Urban area
3	3	3	4	4	4	4	5	4	4	4	4	4	5	5	5	5	5	5	5	3	3	Should	Male	First year	2	From 0-15 million VND	Urban area
3	2	4	4	5	4	5	5	4	5	4	4	5	4	5	4	5	5	4	3	4	3	Should not	Female	Third year	2	From 0-15 million VND	Urban area
4	4	3	4	4	3	5	5	5	5	2	5	4	4	4	5	5	5	5	3	5	5	Should	Female	Second year	2	From over 15-30 million VND	Suburban
2	3	2	4	2	2	4	2	3	2	2	2	3	4	4	3	2	2	2	3	2	2	Should not	Female	Third year	3	From over 30-50 million VND	Urban area
3	3	3	4	4	4	3	3	3	3	3	3	3	3	3	3	3	3	3	3	3	3	Should	Female	Second year	3	From over 50-100 million VND	Suburban
2	2	4	3	3	4	4	3	3	2	3	3	4	3	5	5	5	4	4	4	4	5	Should not	Male	First year	3	From over 15-30 million VND	Urban area
4	3	3	3	3	4	4	5	4	4	4	4	3	4	4	5	3	4	5	4	3	4	Should	Male	Second year	3	From over 30-50 million VND	Urban area
3	3	1	2	2	2	5	5	5	5	5	5	5	5	5	5	5	5	5	5	5	5	Should	Female	Second year	3	From over 15-30 million VND	Urban area
2	4	3	2	4	4	4	3	4	4	4	3	3	5	4	3	4	4	3	4	3	3	Should	Female	Second year	2	From over 15-30 million VND	Urban area
1	1	1	3	3	4	5	1	3	1	5	5	5	5	5	5	5	5	5	5	5	5	Should	Male	Third year	2	From over 15-30 million VND	Urban area
4	4	3	4	3	2	4	3	2	5	4	3	4	3	4	3	2	4	2	4	4	3	Should	Male	Second year	3	From 0-15 million VND	Urban area
3	3	2	5	5	4	4	4	4	3	2	2	3	3	4	4	4	4	5	3	5	5	Should	Female	Third year	3	From 0-15 million VND	Urban area
4	3	4	3	3	3	3	3	3	3	4	4	4	5	5	3	2	3	4	4	3	4	Should	Male	Third year	3	From over 50-100 million VND	Urban area
2	1	3	3	3	3	2	3	4	2	3	4	4	4	4	3	3	4	4	3	3	3	Should	Female	Third year	2	From over 15-30 million VND	Suburban
3	3	3	5	5	5	3	3	3	2	3	5	5	4	4	3	2	5	5	5	5	5	Should	Female	Third year	3	From over 15-30 million VND	Urban area
3	4	3	4	4	3	4	5	4	4	2	3	3	4	4	4	3	4	4	3	5	4	Should	Female	First year	2	From over 15-30 million VND	Urban area
3	2	2	2	2	3	4	3	3	3	2	4	3	4	4	2	2	3	4	4	4	4	Should	Female	Third year	3	From over 30-50 million VND	Suburban
3	4	3	4	4	4	3	4	4	3	4	4	4	4	5	4	5	5	5	5	5	5	Should	Female	Third year	3	From over 15-30 million VND	Urban area
4	3	4	4	4	4	4	4	4	3	4	4	4	4	5	4	3	5	4	4	4	4	Should not	Female	Third year	3	From over 100-300 million VND	Urban area
3	2	3	4	4	4	3	3	3	2	1	3	3	4	4	3	3	4	3	2	4	4	Should not	Male	Second year	3	From over 30-50 million VND	Urban area
2	2	2	4	4	4	3	3	3	2	2	3	3	4	4	4	2	4	4	3	4	4	Should	Female	Third year	8	From 0-15 million VND	Urban area
2	2	1	4	4	5	5	5	4	3	2	2	3	4	4	5	1	3	3	1	1	1	Should	Male	Second year	3	From over 15-30 million VND	Urban area
3	3	2	3	3	3	4	3	4	4	3	2	2	2	2	2	1	3	2	3	2	3	Should not	Female	Second year	3	From over 50-100 million VND	Suburban
5	5	5	5	5	5	5	5	5	5	5	5	5	5	5	5	5	5	5	5	5	5	Should	Female	Second year	4	From over 30-50 million VND	Urban area
4	4	3	4	4	4	4	4	4	4	4	4	4	4	4	4	4	4	4	4	4	4	Should	Female	Second year	3	From over 50-100 million VND	Urban area
1	2	2	5	5	5	3	3	4	3	3	4	4	4	4	3	3	4	4	3	5	4	Should	Female	First year	3	From over 30-50 million VND	Urban area
1	1	1	4	4	4	3	3	3	3	2	2	2	1	1	1	1	4	4	4	4	4	Should not	Female	Third year	2	From 0-15 million VND	Urban area
2	3	3	3	1	3	4	4	2	4	3	1	4	1	3	1	3	1	3	3	2	4	Should	Female	Second year	2	From 0-15 million VND	Suburban
4	4	4	4	4	4	4	4	4	4	3	4	4	5	5	5	5	4	4	4	4	4	Should not	Female	Second year	3	From over 30-50 million VND	Urban area
3	2	2	4	4	4	2	4	4	2	2	3	4	3	3	3	3	3	3	3	3	3	Should	Female	Second year	2	From over 15-30 million VND	Suburban
2	2	2	4	4	4	2	2	1	1	4	3	2	4	4	1	1	2	3	2	3	3	Should not	Female	Fourth year	2	From 0-15 million VND	Urban area
2	2	2	4	4	4	2	2	1	1	4	3	2	4	4	1	1	2	3	2	3	3	Should not	Female	Fourth year	2	From 0-15 million VND	Urban area
3	4	5	4	4	4	4	5	4	4	3	4	4	4	4	4	4	4	4	4	3	4	Should	Female	Fourth year	3	From over 50-100 million VND	Urban area
3	4	3	5	5	5	3	5	5	3	3	3	3	3	3	3	3	5	5	3	5	5	Should	Female	Third year	3	From over 30-50 million VND	Urban area
4	3	4	4	3	4	3	4	3	4	3	4	3	3	4	3	4	3	4	3	4	3	Should	Male	Second year	3	From over 30-50 million VND	Urban area
2	2	1	2	3	3	3	3	3	2	2	2	2	4	4	2	2	3	2	2	3	4	Should	Male	Second year	3	From over 30-50 million VND	Urban area
2	2	5	5	5	5	5	4	5	2	3	5	5	5	5	5	5	5	5	5	5	5	Should	Female	Second year	3	From over 50-100 million VND	Urban area
2	5	1	5	5	5	3	3	3	5	5	5	5	5	5	5	1	5	5	5	5	5	Should not	Male	First year	6	From over 50-100 million VND	Urban area
3	2	3	2	2	2	3	2	2	3	4	3	3	5	4	4	4	4	4	4	4	4	Should	Female	Second year	3	From over 50-100 million VND	Urban area
2	2	4	5	5	5	2	1	1	1	4	4	5	5	5	1	5	5	5	5	5	5	Should not	Female	First year	2	From over 50-100 million VND	Urban area
3	3	3	4	4	4	3	3	3	3	3	3	3	3	3	3	3	3	3	3	3	3	Should not	Female	First year	7	From over 15-30 million VND	Suburban
4	4	3	4	4	4	4	3	2	2	4	4	4	4	4	4	4	4	4	4	4	4	Should not	Male	First year	2	More than 300 million VND	Urban area
3	3	5	4	4	5	4	4	4	4	3	4	4	2	5	2	2	5	5	4	5	5	Should	Female	Second year	2	From over 30-50 million VND	Urban area
5	5	5	4	4	4	5	5	5	5	2	2	3	4	4	4	4	5	5	4	5	5	Should	Female	Second year	3	From over 50-100 million VND	Urban area
3	5	3	3	4	4	4	3	3	3	3	3	3	4	4	4	4	3	3	3	3	3	Should	Female	Third year	3	From over 15-30 million VND	Urban area
3	4	5	5	5	5	4	4	5	5	2	4	4	5	5	5	5	5	4	5	4	5	Should	Female	Second year	3	From over 50-100 million VND	Urban area
4	3	3	4	3	4	5	4	4	4	2	2	3	4	4	4	3	5	5	5	5	3	Should not	Female	First year	3	From over 30-50 million VND	Urban area
3	3	3	4	4	3	3	3	3	2	3	4	5	3	3	3	3	3	4	3	4	5	Should	Female	Second year	2	From over 15-30 million VND	Urban area
2	2	2	4	4	4	3	3	1	2	4	4	4	4	4	2	2	2	3	3	3	3	Should	Male	Second year	3	From over 30-50 million VND	Urban area
4	4	3	4	4	5	4	5	5	5	4	4	4	4	5	5	4	4	4	4	4	4	Should	Female	Second year	2	From over 30-50 million VND	Urban area
3	2	4	5	5	5	4	5	5	5	4	4	5	5	5	4	4	5	5	5	5	5	Should	Female	Second year	3	From over 30-50 million VND	Urban area
2	2	2	5	5	4	3	1	3	1	3	4	2	5	5	2	2	4	3	3	4	3	Should not	Female	Second year	2	From over 30-50 million VND	Urban area
4	3	3	3	3	3	3	3	3	3	3	3	3	3	3	3	3	3	3	3	3	3	Should	Female	Second year	2	From over 30-50 million VND	Urban area
3	3	3	4	4	5	4	4	4	3	5	5	4	5	5	4	5	5	5	5	5	5	Should	Female	Third year	3	From over 30-50 million VND	Suburban
4	3	3	4	4	4	4	4	4	4	4	4	4	4	4	4	4	4	4	4	4	4	Should not	Female	Second year	2	From over 15-30 million VND	Urban area
3	3	4	2	3	4	3	3	4	3	3	3	3	2	2	2	3	2	3	3	3	2	Should	Female	Fourth year	2	From over 15-30 million VND	Urban area
3	3	3	3	3	3	3	3	3	3	3	3	3	3	3	3	3	3	3	3	3	3	Should	Female	Third year	3	More than 300 million VND	Urban area
4	4	3	4	4	4	3	4	4	4	3	4	4	4	4	3	3	3	4	3	4	4	Should	Female	Second year	3	From 0-15 million VND	Suburban
1	4	2	4	4	5	4	4	3	3	4	4	4	5	5	3	2	4	4	3	4	4	Should not	Female	First year	8	From 0-15 million VND	Urban area
4	3	3	3	3	3	4	4	4	3	3	3	3	3	3	3	3	4	4	3	4	4	Should	Male	First year	4	From 0-15 million VND	Urban area
3	3	1	5	5	5	5	4	3	2	5	5	4	4	4	2	3	4	4	5	5	5	Should not	Female	First year	6	From over 100-300 million VND	Urban area
2	2	4	3	3	4	2	3	2	2	3	5	3	4	3	2	2	3	3	3	4	4	Should not	Female	First year	3	From over 15-30 million VND	Urban area
3	3	4	3	4	4	4	4	4	3	3	4	3	4	4	3	3	4	3	3	4	3	Should	Male	Third year	3	From over 30-50 million VND	Urban area
1	3	3	5	4	3	4	4	4	4	5	5	5	5	4	4	4	5	5	5	5	5	Should	Male	Second year	3	From over 50-100 million VND	Urban area
3	4	5	4	4	4	4	5	5	5	4	4	4	4	3	4	3	4	4	3	5	3	Should	Female	Second year	3	From over 15-30 million VND	Urban area
2	2	1	2	2	2	1	2	1	1	1	1	1	3	2	2	1	3	3	2	1	2	Should not	Female	Second year	3	From 0-15 million VND	Urban area
4	3	3	3	4	3	3	3	4	4	5	5	4	3	4	4	3	4	3	3	4	4	Should	Other	Second year	2	From 0-15 million VND	Urban area
4	4	5	5	5	5	4	5	5	4	4	5	4	5	5	4	4	5	4	3	4	4	Should	Female	Second year	4	From 0-15 million VND	Suburban
3	3	4	5	5	5	5	5	5	5	4	4	4	5	4	3	5	5	5	5	5	5	Should	Male	First year	7	From 0-15 million VND	Urban area
3	3	3	4	4	4	3	4	4	4	4	3	5	4	5	3	3	5	4	4	3	5	Should	Female	Second year	2	From over 15-30 million VND	Urban area
2	4	2	3	3	3	3	3	3	3	3	4	2	3	3	3	3	3	3	3	3	3	Should not	Female	Third year	3	From over 15-30 million VND	Urban area
3	4	4	4	4	4	3	4	4	5	3	3	3	4	4	4	3	4	4	3	4	4	Should	Female	Third year	3	From over 50-100 million VND	Urban area
3	4	2	4	4	4	3	4	4	4	3	4	4	4	4	4	4	4	4	3	4	4	Should	Female	Third year	3	From over 50-100 million VND	Urban area
3	2	5	4	3	3	5	5	5	4	3	3	5	5	5	4	4	4	4	3	5	5	Should	Female	Third year	3	From over 15-30 million VND	Urban area
3	3	4	4	4	5	5	5	5	5	5	3	4	5	5	3	5	5	5	3	5	5	Should	Female	Second year	4	From 0-15 million VND	Urban area
4	3	3	3	3	3	4	3	4	3	3	4	4	4	3	4	3	4	4	3	3	3	Should	Female	Third year	3	From over 30-50 million VND	Urban area
3	2	3	4	4	4	4	3	5	3	2	3	5	5	5	5	5	4	4	3	4	4	Should not	Female	Second year	2	From 0-15 million VND	Urban area
3	3	3	3	3	3	3	3	3	3	1	1	1	3	3	3	3	3	3	3	3	3	Should	Female	First year	7	From 0-15 million VND	Suburban
5	5	5	5	5	5	5	5	5	5	5	5	5	5	5	5	5	5	5	5	5	5	Should	Male	First year	7	From 0-15 million VND	Suburban
4	4	4	3	3	4	3	3	3	3	3	3	4	3	3	3	3	3	3	3	3	2	Should	Female	First year	7	From 0-15 million VND	Suburban
5	4	5	5	5	5	4	4	4	4	4	4	4	5	4	4	4	4	4	4	4	4	Should	Female	First year	7	From 0-15 million VND	Suburban
2	2	2	2	2	2	3	1	1	1	1	1	1	4	2	1	1	2	2	2	2	2	Should not	Female	First year	7	From 0-15 million VND	Urban area
3	3	3	3	3	3	3	3	3	3	3	3	3	3	3	3	3	3	3	3	3	3	Should not	Female	First year	7	From 0-15 million VND	Suburban
4	4	4	4	4	4	4	5	4	5	3	3	3	4	4	4	4	4	4	4	4	4	Should	Female	First year	7	From 0-15 million VND	Suburban
3	3	3	4	4	4	3	3	5	5	3	3	3	5	5	5	5	5	5	2	5	5	Should	Female	First year	7	From 0-15 million VND	Urban area
4	3	3	4	4	5	5	4	4	4	4	3	3	5	5	4	3	4	4	4	5	3	Should	Female	First year	7	From 0-15 million VND	Suburban
5	4	4	4	3	3	5	4	4	3	3	4	3	4	4	4	4	5	5	5	4	4	Should	Female	First year	7	From 0-15 million VND	Suburban
3	2	1	3	3	3	3	3	3	3	3	3	3	3	3	3	3	3	3	3	3	3	Should	Male	First year	7	From 0-15 million VND	Suburban
3	4	3	4	4	4	4	2	2	3	1	5	2	5	5	3	2	3	3	2	3	3	Should	Female	Third year	7	From over 15-30 million VND	Urban area
2	2	3	4	4	4	3	3	3	3	3	4	4	4	4	3	3	4	4	4	4	4	Should	Female	Third year	3	From over 50-100 million VND	Urban area
3	3	3	4	4	4	4	4	4	3	3	3	4	4	4	3	3	4	3	3	4	4	Should	Male	First year	7	From 0-15 million VND	Urban area
4	3	3	3	3	4	3	3	3	3	2	3	3	4	4	4	4	3	4	2	3	3	Should	Male	First year	7	From 0-15 million VND	Suburban
3	4	3	4	4	4	3	4	4	3	3	4	4	4	4	3	3	4	4	4	4	4	Should	Female	First year	7	From over 15-30 million VND	Suburban
3	3	3	5	5	5	5	4	3	3	3	4	5	4	1	1	1	4	4	4	4	4	Should	Female	Third year	2	From 0-15 million VND	Urban area
3	3	3	3	3	3	3	3	3	3	3	3	3	4	4	3	3	3	3	3	3	3	Should	Male	First year	7	From 0-15 million VND	Suburban
3	3	1	4	4	4	3	3	4	3	1	4	5	2	2	2	2	3	3	3	3	3	Should	Male	First year	7	From over 15-30 million VND	Urban area
3	3	4	4	3	3	4	4	4	4	3	4	5	4	4	4	4	4	4	3	3	3	Should	Female	First year	7	From 0-15 million VND	Suburban
2	2	1	4	4	4	4	3	4	2	3	5	5	3	4	2	2	3	5	4	5	4	Should	Female	First year	2	From 0-15 million VND	Urban area
5	4	4	5	5	5	4	4	3	3	4	4	4	4	4	4	4	5	5	4	4	4	Should not	Female	Third year	6	From over 15-30 million VND	Urban area
5	5	5	5	4	5	5	5	5	4	4	5	5	5	5	4	5	5	4	5	5	5	Should	Male	First year	7	From over 30-50 million VND	Urban area
5	5	5	5	4	5	5	5	5	4	4	5	5	5	5	4	5	5	4	5	5	5	Should	Male	First year	7	From over 30-50 million VND	Urban area
3	3	2	5	4	4	4	3	3	4	3	4	4	4	5	3	3	4	5	3	5	5	Should	Female	Second year	2	From over 15-30 million VND	Urban area
3	3	3	2	3	4	4	3	3	3	5	4	4	4	3	3	3	3	3	3	3	3	Should not	Male	Second year	2	From 0-15 million VND	Urban area
3	4	2	3	4	4	5	5	4	3	3	2	4	4	4	3	3	4	4	4	4	4	Should	Female	Third year	2	From over 15-30 million VND	Urban area
3	4	3	4	5	5	4	5	5	4	3	4	4	4	4	4	4	4	4	3	4	4	Should	Female	Third year	2	From 0-15 million VND	Urban area
3	4	5	5	4	4	3	4	4	3	4	4	4	4	3	3	5	4	4	4	4	4	Should not	Female	First year	7	From 0-15 million VND	Suburban
5	5	5	4	4	4	4	4	4	4	4	4	4	4	4	4	4	4	4	4	4	4	Should	Female	Third year	3	From 0-15 million VND	Urban area
3	2	2	3	3	2	3	2	3	2	3	3	3	3	3	2	3	3	3	3	3	3	Should	Female	First year	7	From 0-15 million VND	Urban area
3	3	4	5	3	3	5	5	5	3	3	5	5	5	5	4	4	4	3	4	4	3	Should	Female	First year	7	From 0-15 million VND	Suburban
3	3	2	4	4	4	3	3	2	2	3	3	3	3	3	3	3	4	3	2	3	2	Should not	Male	First year	4	From 0-15 million VND	Urban area
4	3	4	3	3	3	4	3	3	3	3	3	3	3	3	3	3	3	3	3	3	3	Should	Female	Third year	4	From 0-15 million VND	Urban area
3	3	4	5	5	5	4	4	4	3	4	4	5	5	5	3	5	5	5	5	5	5	Should	Female	Third year	8	From over 100-300 million VND	Urban area
1	1	1	1	1	1	1	5	5	5	1	1	1	5	4	5	1	4	2	2	4	5	Should not	Male	First year	7	From 0-15 million VND	Urban area
4	4	3	4	4	4	4	4	4	3	3	3	4	3	3	3	3	3	3	3	3	3	Should	Female	Third year	3	From over 15-30 million VND	Urban area
4	4	3	4	3	3	4	3	3	3	4	4	2	3	3	2	4	4	4	3	4	4	Should	Male	First year	3	From over 30-50 million VND	Urban area
4	4	4	4	4	4	5	4	4	4	4	4	4	4	4	2	4	5	5	5	5	5	Should	Female	Second year	2	From 0-15 million VND	Urban area
3	3	3	4	4	4	3	2	3	3	4	3	3	3	3	4	4	3	3	3	3	3	Should not	Female	Third year	2	More than 300 million VND	Urban area
3	2	3	4	3	2	3	2	2	2	3	4	4	4	4	3	3	3	4	4	4	3	Should	Female	Fourth year	3	From 0-15 million VND	Urban area
5	5	5	5	5	5	5	5	5	5	5	5	5	5	5	5	5	5	5	5	5	5	Should	Female	Second year	4	From over 15-30 million VND	Urban area
4	5	4	4	4	3	4	4	5	4	3	4	3	5	5	5	5	5	5	5	5	5	Should	Female	Fourth year	2	From 0-15 million VND	Suburban
3	3	3	4	4	4	3	3	3	3	3	3	3	4	4	3	3	4	4	3	5	3	Should not	Female	Third year	7	From 0-15 million VND	Urban area
3	3	4	4	4	5	3	5	4	3	3	4	3	4	3	2	3	4	4	2	3	3	Should	Male	First year	6	From over 50-100 million VND	Urban area
3	1	5	4	4	4	3	3	3	3	3	3	3	3	3	3	3	3	3	3	3	3	Should	Female	Second year	1	From 0-15 million VND	Urban area
1	2	2	3	3	3	4	3	2	1	4	4	5	5	5	1	1	3	4	3	4	3	Should not	Female	Second year	3	From over 15-30 million VND	Suburban
4	3	3	4	3	4	4	4	4	3	4	4	4	3	3	3	3	5	4	4	4	4	Should	Female	Fourth year	2	From 0-15 million VND	Suburban
4	5	4	4	5	4	4	4	4	3	2	3	4	5	4	2	1	3	3	3	4	3	Should	Female	Second year	3	From over 30-50 million VND	Urban area
4	4	3	5	5	5	4	4	5	4	4	4	4	5	4	4	5	5	4	5	4	5	Should	Female	Third year	2	From 0-15 million VND	Urban area
4	4	4	4	4	4	4	4	4	4	4	4	4	4	4	4	4	4	4	3	4	4	Should not	Female	Second year	3	From over 30-50 million VND	Urban area
3	5	4	4	4	5	5	5	5	4	4	4	4	4	4	4	3	4	3	3	3	4	Should	Female	Second year	3	From over 15-30 million VND	Urban area
3	4	4	3	3	3	4	4	4	4	3	3	4	3	4	2	3	4	3	3	3	2	Should	Female	Second year	1	From 0-15 million VND	Urban area
3	3	3	3	3	3	3	3	3	3	2	3	4	4	3	2	3	3	3	3	2	2	Should not	Female	Second year	7	From over 30-50 million VND	Urban area
4	4	5	4	4	5	4	4	5	5	4	4	5	5	5	3	4	5	5	5	5	5	Should	Female	Fourth year	2	From over 15-30 million VND	Suburban
3	4	4	4	4	4	4	3	4	3	3	4	3	5	5	4	4	4	4	3	4	3	Should	Female	Second year	3	From over 15-30 million VND	Suburban
5	5	4	4	4	4	5	5	5	5	4	4	4	3	3	2	3	5	5	5	5	5	Should	Female	First year	3	From over 50-100 million VND	Urban area
5	5	4	4	4	4	5	5	5	5	4	4	4	3	3	2	3	5	5	5	5	5	Should	Female	First year	3	From over 50-100 million VND	Urban area
3	3	2	4	4	4	4	4	3	1	2	4	4	4	3	2	1	5	5	5	5	5	Should	Female	Second year	3	From over 15-30 million VND	Urban area
3	3	2	4	4	4	4	4	3	1	2	4	4	4	3	2	1	5	5	5	5	5	Should	Female	Second year	3	From over 15-30 million VND	Urban area
3	3	4	3	3	4	3	3	4	3	3	4	3	3	4	3	4	3	4	3	3	4	Should not	Male	Third year	3	More than 300 million VND	Urban area
3	3	3	3	3	4	3	3	3	3	3	3	3	3	3	3	3	3	3	3	3	3	Should	Male	Second year	6	From over 30-50 million VND	Urban area
3	3	3	4	4	4	4	4	4	4	4	4	4	4	4	4	4	4	4	4	4	4	Should	Male	Second year	4	From 0-15 million VND	Urban area
1	2	2	4	4	5	4	3	4	2	3	3	4	5	5	2	1	3	4	4	4	3	Should	Female	Second year	3	From over 30-50 million VND	Urban area
4	3	5	4	4	4	3	3	3	3	5	5	4	5	5	3	3	4	4	4	4	4	Should	Male	Third year	6	From over 15-30 million VND	Urban area
3	4	4	4	4	4	5	5	5	5	3	3	3	4	4	4	4	4	4	3	4	4	Should	Female	Second year	3	From over 30-50 million VND	Urban area
3	3	3	3	3	3	3	3	3	3	3	3	3	3	3	3	3	3	3	3	3	3	Should	Female	Second year	4	From 0-15 million VND	Suburban
3	4	2	5	5	5	4	3	3	3	3	4	3	4	4	2	4	5	4	4	4	4	Should not	Female	Second year	3	From over 100-300 million VND	Urban area
5	5	5	5	5	5	5	5	5	5	3	4	5	5	5	5	5	5	5	5	5	5	Should	Female	Second year	3	From over 15-30 million VND	Suburban
3	3	4	4	4	4	3	4	4	3	4	3	3	4	4	4	3	3	4	4	4	3	Should	Female	Second year	4	From 0-15 million VND	Urban area
3	3	4	5	4	4	4	4	3	4	4	4	4	2	2	3	3	4	4	4	4	3	Should not	Female	Second year	2	From over 15-30 million VND	Urban area
3	3	2	4	4	4	4	4	4	3	2	2	2	3	3	2	3	4	3	3	3	3	Should	Male	Second year	3	From over 30-50 million VND	Urban area
3	3	4	4	4	4	5	5	3	4	4	4	4	3	4	4	4	4	4	4	4	4	Should not	Female	Second year	8	From over 100-300 million VND	Urban area
4	4	4	3	4	3	4	4	5	4	3	4	4	4	4	3	4	3	3	3	4	4	Should	Female	Second year	3	From over 15-30 million VND	Suburban
4	4	4	4	4	4	4	4	5	3	3	4	4	4	4	3	4	4	4	3	4	3	Should	Female	Second year	3	From over 15-30 million VND	Suburban
3	2	1	1	5	5	5	5	5	1	5	5	5	2	2	2	1	4	5	2	4	4	Should not	Male	Fourth year	3	From over 30-50 million VND	Urban area
3	3	3	4	4	4	4	4	4	3	4	4	3	4	4	3	3	4	4	4	3	2	Should	Female	Third year	2	From over 15-30 million VND	Urban area
2	2	2	4	4	3	3	2	4	1	4	3	4	5	4	1	3	4	4	4	4	4	Should not	Female	First year	2	From 0-15 million VND	Urban area
4	3	3	4	4	3	5	5	5	5	5	5	5	5	5	5	5	5	5	5	5	5	Should	Female	Above 4th year	1	From 0-15 million VND	Urban area
3	3	4	5	5	5	5	5	5	5	5	5	5	5	5	5	5	5	5	5	5	5	Should	Female	First year	7	From over 50-100 million VND	Urban area
3	3	3	4	4	4	4	3	3	3	3	4	4	4	4	3	3	4	4	3	4	3	Should not	Female	Above 4th year	2	From over 15-30 million VND	Urban area
3	4	5	5	5	4	5	5	4	5	3	4	5	4	4	5	5	5	4	5	4	4	Should	Male	First year	3	From over 50-100 million VND	Urban area
3	3	4	5	4	4	3	3	3	3	4	4	4	4	4	4	4	4	4	4	4	4	Should	Female	First year	3	More than 300 million VND	Urban area
4	3	2	4	3	4	4	4	3	3	4	3	3	4	4	4	3	4	3	2	3	4	Should	Male	Second year	3	From over 30-50 million VND	Urban area
2	2	5	4	4	5	3	2	1	1	4	5	5	4	4	2	3	4	5	3	5	5	Should not	Male	Third year	2	From 0-15 million VND	Suburban
4	4	5	5	4	5	5	5	5	5	4	4	4	4	4	3	2	4	5	5	4	4	Should	Male	Above 4th year	6	From over 15-30 million VND	Urban area
4	4	4	4	4	4	4	4	4	4	4	4	4	5	5	5	5	4	4	4	4	4	Should	Female	Third year	3	From 0-15 million VND	Urban area
2	3	2	4	3	3	4	2	3	3	4	5	4	4	4	2	3	4	4	4	4	4	Should not	Female	First year	3	From over 100-300 million VND	Urban area
4	4	4	4	4	4	5	5	5	5	4	3	3	5	5	5	5	5	5	5	5	5	Should	Female	Above 4th year	1	From 0-15 million VND	Urban area
3	2	4	2	2	3	3	3	2	2	1	1	1	2	3	3	2	2	2	1	1	3	Should	Female	Fourth year	3	From 0-15 million VND	Urban area
3	3	5	3	3	3	4	4	4	3	3	3	3	2	4	4	4	4	4	4	4	4	Should	Female	Above 4th year	1	From 0-15 million VND	Suburban
3	3	5	3	3	3	4	4	4	3	3	3	3	2	4	4	4	4	4	4	4	4	Should	Female	Above 4th year	1	From 0-15 million VND	Suburban
3	5	5	3	5	5	5	2	5	4	5	5	5	5	5	5	3	5	5	5	5	5	Should not	Female	First year	2	From over 15-30 million VND	Urban area
3	3	3	3	3	3	3	3	3	3	3	3	3	4	4	4	4	3	3	3	3	3	Should	Female	Second year	2	From 0-15 million VND	Urban area
5	5	5	5	5	5	5	5	5	5	5	5	5	5	5	5	5	5	5	5	5	5	Should	Female	Third year	3	More than 300 million VND	Suburban
3	3	3	3	3	3	3	3	3	3	3	3	3	3	3	3	3	3	3	3	3	3	Should	Male	Third year	6	From 0-15 million VND	Urban area
4	4	5	5	5	5	4	4	4	4	3	4	4	5	5	4	5	5	5	5	5	5	Should not	Female	Second year	3	From over 15-30 million VND	Suburban
4	4	4	4	4	4	4	4	4	4	4	4	4	4	4	4	4	4	4	4	4	4	Should	Female	Above 4th year	1	From 0-15 million VND	Urban area
2	2	1	2	2	2	4	3	3	2	4	3	3	1	1	1	2	3	4	5	5	4	Should not	Male	Fourth year	2	From 0-15 million VND	Urban area
4	4	4	4	4	4	4	4	4	4	4	4	4	4	4	4	4	4	4	4	4	4	Should	Female	Above 4th year	1	From 0-15 million VND	Urban area
2	2	3	4	3	4	3	2	2	2	3	3	3	3	3	3	2	3	3	3	3	4	Should not	Female	First year	3	From 0-15 million VND	Urban area
4	3	5	4	4	3	4	4	4	4	3	3	3	4	4	4	4	4	4	4	4	4	Should	Female	First year	3	From over 15-30 million VND	Suburban
3	3	4	5	5	5	3	5	5	3	3	3	3	3	3	3	3	3	3	3	3	3	Should	Female	First year	3	From over 30-50 million VND	Suburban
3	2	2	4	4	4	4	4	5	2	4	3	3	2	2	2	2	5	5	5	5	5	Should	Female	Second year	3	From over 50-100 million VND	Urban area
3	4	4	4	4	4	4	3	3	2	5	5	4	4	2	2	4	5	5	4	5	3	Should	Female	Third year	4	From over 30-50 million VND	Urban area
3	3	2	3	4	5	3	3	3	2	4	5	5	4	4	4	3	3	3	3	5	5	Should not	Female	Third year	7	From over 15-30 million VND	Urban area
3	3	3	3	3	3	3	3	3	4	3	3	3	3	3	3	3	3	3	3	3	3	Should	Male	Third year	2	From over 15-30 million VND	Urban area
3	4	5	4	3	5	4	4	3	5	4	5	4	5	4	5	3	5	5	3	5	4	Should	Male	First year	5	From over 100-300 million VND	Suburban
3	3	2	4	4	3	3	4	4	3	3	3	3	3	3	3	3	3	3	3	3	3	Should	Male	Third year	2	From 0-15 million VND	Urban area
4	4	4	5	5	5	5	5	5	5	2	5	5	5	5	5	5	5	5	5	5	5	Should	Female	Above 4th year	1	From 0-15 million VND	Urban area
5	4	5	5	5	5	5	5	5	5	5	5	5	5	5	5	5	5	5	5	5	5	Should	Female	Above 4th year	1	From 0-15 million VND	Urban area
4	4	4	3	3	4	4	4	4	4	4	4	4	5	5	4	4	4	5	5	5	5	Should	Male	Third year	7	From over 15-30 million VND	Urban area
3	3	4	4	4	4	4	4	4	4	2	4	3	4	5	3	3	4	5	5	3	4	Should	Female	Third year	3	From over 30-50 million VND	Suburban
4	3	4	4	5	5	4	4	5	4	3	5	3	5	5	4	4	4	4	3	4	4	Should	Female	Third year	3	From over 50-100 million VND	Urban area
4	4	5	4	4	5	5	3	4	3	3	5	4	4	4	3	4	5	5	5	5	5	Should	Female	First year	3	From over 15-30 million VND	Suburban
3	4	4	4	4	4	5	4	5	5	5	5	5	5	5	5	5	5	5	5	5	5	Should	Female	Second year	3	From over 15-30 million VND	Urban area
3	3	4	4	4	4	5	4	4	3	4	5	5	4	4	4	4	4	4	4	4	4	Should	Female	Second year	3	From over 50-100 million VND	Urban area
3	3	4	4	4	4	5	4	4	3	4	5	5	4	4	4	4	4	4	4	4	4	Should	Female	Second year	3	From over 50-100 million VND	Urban area
2	2	3	5	5	4	5	5	5	3	4	5	5	4	3	2	1	5	5	5	5	3	Should	Female	Second year	3	From over 30-50 million VND	Urban area
3	3	3	3	4	4	5	5	5	4	2	4	4	5	5	1	3	3	4	1	5	3	Should	Female	First year	3	From over 15-30 million VND	Suburban
4	5	4	5	5	5	4	4	5	4	3	3	5	4	5	4	5	5	4	3	5	4	Should	Male	First year	2	From over 15-30 million VND	Suburban
4	4	3	5	5	5	4	3	4	3	3	2	4	4	4	2	1	4	5	3	5	3	Should not	Male	First year	3	From over 50-100 million VND	Suburban
3	3	4	4	4	4	4	4	5	4	4	4	4	5	5	5	5	4	4	4	4	4	Should	Male	Above 4th year	2	From 0-15 million VND	Suburban
3	3	4	4	3	3	4	4	3	3	4	4	4	5	5	5	5	3	3	4	4	4	Should	Female	First year	3	From 0-15 million VND	Urban area
4	3	4	4	4	4	4	4	3	3	4	4	4	4	5	4	4	4	4	4	4	5	Should	Male	Third year	3	From over 15-30 million VND	Urban area
3	3	4	4	3	3	4	4	3	3	4	4	4	5	5	5	5	3	3	4	4	4	Should	Female	First year	3	From 0-15 million VND	Urban area
4	4	4	4	4	4	4	4	4	4	4	4	4	5	5	5	5	4	4	3	4	3	Should not	Male	First year	3	From over 30-50 million VND	Urban area
3	4	5	5	5	5	3	4	5	3	3	4	5	4	4	4	5	4	5	4	4	4	Should	Female	Third year	2	From over 15-30 million VND	Urban area
4	4	2	5	5	5	5	5	5	5	4	4	4	5	5	5	5	5	5	5	5	5	Should	Female	Second year	3	From over 30-50 million VND	Suburban
3	4	4	4	4	4	4	4	4	4	4	4	4	4	4	4	4	4	4	4	4	4	Should not	Male	Third year	3	From 0-15 million VND	Urban area
3	3	3	4	4	5	4	4	3	3	2	2	4	4	4	5	3	4	4	3	5	4	Should	Female	Second year	3	From over 50-100 million VND	Urban area
2	1	1	4	4	4	4	2	1	1	3	3	3	4	1	1	1	2	1	2	2	2	Should not	Female	Third year	3	From over 15-30 million VND	Urban area
3	3	3	2	2	2	1	2	1	3	2	3	2	2	2	4	4	2	3	2	2	2	Should	Female	Second year	3	From over 50-100 million VND	Urban area
3	3	3	4	4	5	4	4	5	5	3	4	5	5	5	3	4	4	4	3	5	4	Should	Female	Fourth year	3	From over 50-100 million VND	Urban area
3	4	5	5	5	5	3	5	5	4	5	5	5	3	3	4	5	5	5	3	5	4	Should	Male	Third year	3	From over 15-30 million VND	Urban area
4	4	4	3	4	4	5	5	5	5	1	3	3	5	5	5	5	5	5	5	5	5	Should	Female	Third year	2	From over 50-100 million VND	Urban area
2	2	2	2	2	2	3	2	4	2	4	4	4	2	3	2	2	4	3	3	2	2	Should	Female	First year	3	From over 100-300 million VND	Urban area
4	4	5	5	4	4	5	4	4	5	5	5	5	2	4	5	3	5	5	5	5	5	Should	Female	Third year	3	From over 15-30 million VND	Urban area
3	3	3	4	4	4	4	4	4	4	3	4	5	5	5	4	4	4	4	4	4	4	Should	Female	Fourth year	3	From over 50-100 million VND	Urban area
3	4	3	4	4	4	4	4	4	4	4	4	4	4	4	4	4	4	4	4	4	4	Should	Female	Third year	2	More than 300 million VND	Urban area
1	1	1	1	1	1	1	1	1	1	1	1	4	3	3	1	1	1	3	1	1	1	Should not	Female	Second year	3	From 0-15 million VND	Suburban
4	4	4	4	4	4	4	4	4	4	5	5	5	2	5	5	5	5	5	5	5	5	Should	Female	First year	3	From over 30-50 million VND	Urban area
4	4	4	4	4	4	4	4	4	4	3	3	4	3	4	3	3	4	4	4	4	4	Should	Female	Above 4th year	2	From over 15-30 million VND	Urban area
1	1	1	1	4	4	3	2	3	1	3	5	5	5	5	3	3	5	4	4	4	4	Should	Female	Second year	2	From over 30-50 million VND	Suburban
3	3	3	4	4	4	3	3	3	3	4	4	4	3	3	3	3	3	3	3	3	3	Should	Male	Third year	3	From over 100-300 million VND	Urban area
2	2	4	4	4	5	4	3	3	1	3	4	3	5	5	4	3	3	3	2	4	3	Should not	Male	Second year	3	From over 15-30 million VND	Urban area
2	3	1	5	1	2	1	5	3	2	1	2	5	2	5	3	1	4	4	3	5	2	Should	Female	Third year	3	From over 15-30 million VND	Urban area
4	3	5	4	5	4	4	3	3	2	1	4	3	5	5	3	3	5	5	2	4	4	Should	Female	Third year	3	From 0-15 million VND	Suburban
5	5	5	5	5	4	5	5	5	4	1	2	2	5	5	5	5	5	5	5	5	5	Should	Male	Third year	3	From 0-15 million VND	Urban area
4	3	5	4	4	4	4	5	5	4	2	4	4	5	5	4	3	4	5	4	5	4	Should	Female	First year	3	From over 15-30 million VND	Urban area
5	5	5	5	5	5	4	5	4	5	3	5	5	3	5	5	5	5	5	5	5	5	Should	Female	Second year	3	From over 15-30 million VND	Urban area
3	3	5	5	4	5	4	5	5	5	3	4	5	4	4	4	5	5	4	4	3	3	Should	Female	Second year	3	From over 15-30 million VND	Urban area
4	4	5	5	5	4	3	3	3	2	2	2	4	4	4	3	2	4	3	2	4	3	Should	Female	Second year	3	From over 30-50 million VND	Urban area
3	3	3	2	4	3	4	4	4	4	3	3	3	4	4	4	4	3	3	3	3	3	Should	Female	Second year	2	From 0-15 million VND	Urban area
3	3	2	5	4	4	4	3	3	2	4	4	5	5	5	3	3	3	4	4	3	4	Should	Female	Second year	3	From over 15-30 million VND	Urban area
4	4	4	4	5	5	5	5	4	4	3	4	3	4	4	3	4	4	3	4	5	4	Should	Male	Above 4th year	1	From over 15-30 million VND	Urban area
3	3	2	3	3	3	3	3	3	3	2	3	3	4	4	3	3	3	3	3	4	3	Should	Female	First year	3	From over 15-30 million VND	Suburban
4	4	5	4	3	5	4	3	5	4	4	4	3	4	3	4	3	3	4	3	4	3	Should	Female	Third year	2	From 0-15 million VND	Suburban
3	3	3	4	4	4	4	3	4	3	3	3	4	4	4	3	3	4	4	4	4	4	Should not	Female	Second year	4	From over 30-50 million VND	Urban area
3	3	3	2	2	3	3	3	3	3	2	2	2	4	4	3	3	4	4	3	4	4	Should not	Female	Second year	3	From over 30-50 million VND	Urban area
3	3	3	4	4	4	4	4	4	4	3	3	4	4	4	3	3	4	4	4	4	4	Should	Female	Second year	3	From over 30-50 million VND	Urban area
4	4	5	4	5	4	4	3	4	4	4	3	4	5	4	5	4	4	4	4	4	5	Should	Female	Fourth year	3	From over 15-30 million VND	Urban area
3	3	4	3	3	3	4	4	3	3	3	4	4	4	4	3	4	4	4	3	3	3	Should	Female	Third year	2	From 0-15 million VND	Suburban
2	2	1	5	5	5	3	3	5	2	1	5	3	3	5	4	1	5	5	2	5	5	Should not	Male	First year	3	From over 50-100 million VND	Urban area
3	3	3	4	4	4	4	4	4	3	4	4	4	5	5	2	2	5	5	4	4	4	Should not	Female	Third year	3	From over 15-30 million VND	Urban area
3	3	4	5	3	5	5	4	5	4	3	4	5	5	5	3	5	5	5	4	5	4	Should	Female	First year	2	From over 15-30 million VND	Urban area
4	3	4	3	3	5	3	3	4	5	5	5	4	5	5	3	5	5	5	5	5	5	Should not	Female	Third year	3	From over 15-30 million VND	Urban area
4	5	5	5	5	5	5	5	5	5	3	4	4	5	5	5	5	5	5	3	4	5	Should	Female	Second year	3	From over 15-30 million VND	Urban area
3	3	3	3	4	3	4	4	4	4	3	3	3	4	3	3	3	4	4	4	3	3	Should not	Female	Second year	1	From 0-15 million VND	Urban area
4	4	3	3	3	3	4	5	5	3	3	3	4	5	5	5	5	4	4	4	4	4	Should	Male	First year	3	From over 30-50 million VND	Urban area
4	4	3	5	5	5	5	4	4	4	2	3	4	5	4	3	4	4	5	2	5	4	Should	Female	Second year	3	From over 15-30 million VND	Urban area
5	5	5	3	3	3	5	5	5	5	3	4	5	4	4	4	4	5	5	5	5	3	Should	Female	Second year	2	From over 15-30 million VND	Urban area
3	3	3	5	5	5	4	4	2	2	2	2	3	5	4	4	3	4	2	2	3	4	Should not	Female	First year	3	From over 100-300 million VND	Urban area
3	3	3	5	4	3	4	3	3	3	4	5	4	5	5	3	3	4	4	4	5	4	Should not	Female	Second year	2	From over 15-30 million VND	Urban area
4	3	4	5	5	5	3	4	4	4	3	3	5	5	5	5	5	5	5	3	5	5	Should	Male	Third year	6	From over 15-30 million VND	Urban area
2	4	2	4	4	4	3	4	3	3	2	4	4	4	4	3	2	3	2	2	2	2	Should not	Female	First year	3	From over 30-50 million VND	Urban area
4	4	4	3	3	3	3	3	3	3	3	3	3	3	3	3	3	4	4	4	4	4	Should not	Female	Second year	3	From over 30-50 million VND	Urban area
1	1	1	1	1	1	1	1	1	1	1	1	1	1	1	1	1	1	1	1	1	1	Should not	Male	First year	6	From 0-15 million VND	Urban area
3	4	5	3	3	4	4	4	3	2	3	4	5	5	5	3	5	4	4	4	4	4	Should not	Male	Third year	3	More than 300 million VND	Urban area
3	4	4	4	4	4	3	3	4	4	3	4	2	2	4	5	3	2	3	2	4	5	Should not	Male	Second year	2	From over 30-50 million VND	Urban area
3	3	2	3	3	5	4	4	3	3	2	3	3	3	2	2	2	5	5	5	5	5	Should	Female	Third year	3	From over 50-100 million VND	Urban area
4	4	4	4	4	4	4	4	5	5	2	4	5	5	5	5	5	5	5	5	5	5	Should	Female	First year	7	From 0-15 million VND	Suburban
3	3	3	4	4	4	3	4	4	4	4	4	3	5	5	5	5	5	5	5	5	5	Should	Male	Second year	2	From 0-15 million VND	Suburban
3	3	5	5	5	5	5	5	5	5	5	5	5	4	5	5	5	5	5	5	5	5	Should	Male	Above 4th year	3	From over 15-30 million VND	Urban area
3	3	4	5	5	5	4	4	4	3	3	3	4	4	3	3	5	4	5	5	5	5	Should	Male	First year	6	From 0-15 million VND	Urban area
5	5	5	4	3	4	5	5	5	5	4	3	3	5	5	5	5	4	5	3	4	3	Should	Female	Second year	3	From over 30-50 million VND	Urban area
3	3	4	4	4	4	4	4	3	3	3	2	4	4	4	3	3	4	4	2	3	4	Should	Female	Third year	3	From over 30-50 million VND	Urban area
4	4	4	4	4	4	4	4	4	4	4	3	4	3	3	4	4	3	4	4	3	4	Should	Female	Above 4th year	2	From 0-15 million VND	Urban area
4	4	3	4	4	5	4	4	4	4	4	4	5	4	4	4	4	5	4	4	3	4	Should	Female	First year	2	From over 30-50 million VND	Urban area
3	3	3	4	4	4	4	4	4	4	2	4	3	4	4	4	3	3	4	3	4	4	Should	Female	Second year	3	From over 30-50 million VND	Suburban
5	5	5	5	5	4	5	5	5	5	4	4	4	3	3	3	3	4	4	4	2	3	Should	Female	First year	6	From 0-15 million VND	Suburban
2	4	2	4	3	4	4	4	4	3	2	4	4	5	5	3	4	3	4	2	5	5	Should not	Female	Third year	3	From 0-15 million VND	Urban area
3	3	3	3	3	3	3	3	3	3	3	3	3	5	5	3	3	5	5	5	5	5	Should not	Male	Second year	3	More than 300 million VND	Urban area
3	3	3	4	4	4	3	3	3	2	3	4	5	3	3	3	4	3	4	3	3	5	Should not	Female	First year	3	From 0-15 million VND	Urban area
5	5	5	5	5	5	5	5	4	4	4	4	4	4	4	4	4	4	4	4	4	4	Should	Female	First year	3	From 0-15 million VND	Suburban
3	4	4	4	4	4	4	4	3	3	4	4	4	5	5	4	4	4	4	4	4	4	Should	Female	Third year	3	From over 30-50 million VND	Urban area
3	3	3	3	4	4	4	4	4	3	4	5	5	4	4	2	3	3	3	3	3	3	Should not	Female	First year	3	From 0-15 million VND	Urban area
3	3	4	4	3	3	4	3	4	3	4	4	4	4	4	3	4	3	4	3	4	5	Should	Male	First year	3	From 0-15 million VND	Suburban
2	2	3	3	3	3	4	4	4	3	4	4	4	3	3	3	4	4	4	4	4	3	Should	Female	First year	3	From 0-15 million VND	Suburban
3	2	3	4	2	3	4	3	3	3	4	4	2	4	4	3	4	4	4	4	4	3	Should	Male	Third year	3	From 0-15 million VND	Urban area
5	5	4	5	5	5	5	5	5	5	4	5	5	5	5	3	3	4	5	5	5	5	Should	Female	First year	3	From 0-15 million VND	Suburban
4	4	3	4	4	4	3	3	3	3	3	4	3	4	4	3	3	3	3	3	4	3	Should	Female	First year	3	From 0-15 million VND	Suburban
2	2	4	3	2	4	3	4	4	4	4	4	4	4	4	4	4	4	4	3	4	4	Should	Female	First year	3	From 0-15 million VND	Urban area
3	3	4	3	3	3	4	4	4	3	3	3	3	4	3	2	4	3	3	3	3	3	Should	Female	Third year	3	From over 15-30 million VND	Urban area
2	3	2	3	3	2	4	3	3	3	4	5	5	3	3	2	3	3	3	2	3	3	Should	Female	First year	3	From 0-15 million VND	Suburban
4	4	4	3	3	2	4	4	4	2	3	4	4	2	4	2	4	4	4	4	4	4	Should	Female	First year	3	From 0-15 million VND	Suburban
2	3	2	3	3	3	3	3	3	2	1	3	3	3	3	3	3	3	3	3	4	3	Should	Female	First year	3	From 0-15 million VND	Suburban
3	3	4	3	3	3	4	3	3	2	4	4	3	3	3	3	3	4	4	4	3	3	Should	Male	Third year	3	From 0-15 million VND	Suburban
3	4	4	3	4	3	4	3	4	3	4	5	3	4	4	4	4	4	4	4	4	4	Should not	Female	Third year	1	From 0-15 million VND	Urban area
4	5	3	4	4	4	5	5	3	3	5	5	5	5	5	5	4	4	4	4	4	4	Should	Female	First year	3	From 0-15 million VND	Suburban
2	2	3	5	5	5	3	4	5	3	3	4	4	5	5	3	1	4	4	4	5	5	Should	Female	Third year	3	From over 30-50 million VND	Urban area
3	2	1	3	3	3	4	4	4	3	3	3	2	4	4	4	4	4	4	4	4	4	Should	Female	Third year	3	From over 15-30 million VND	Suburban
2	5	3	5	5	5	3	3	2	2	1	2	3	4	4	1	4	4	4	3	4	4	Should not	Male	First year	3	From 0-15 million VND	Suburban
2	2	2	5	5	5	3	3	3	1	1	1	3	5	5	2	2	4	3	2	3	2	Should not	Female	Third year	3	From over 100-300 million VND	Urban area
3	3	4	4	4	4	4	4	4	4	4	4	4	4	4	3	4	3	3	3	4	4	Should	Female	Third year	3	From over 15-30 million VND	Urban area
5	5	5	4	4	4	5	5	5	5	5	5	5	5	5	3	2	5	5	5	5	3	Should	Female	First year	3	From over 100-300 million VND	Urban area
3	3	2	4	4	4	3	3	2	2	4	3	3	4	4	3	2	4	4	4	4	4	Should not	Male	Second year	3	From over 50-100 million VND	Urban area
4	3	4	3	3	3	4	4	4	4	5	4	4	4	4	4	4	5	4	5	3	5	Should	Female	Third year	3	From over 100-300 million VND	Urban area
4	2	4	5	5	5	5	5	5	4	5	4	4	5	5	5	3	5	5	5	4	4	Should	Male	Second year	3	From over 50-100 million VND	Urban area
1	1	1	2	2	3	3	2	3	2	4	5	5	3	3	2	2	3	3	2	3	3	Should not	Female	First year	3	From 0-15 million VND	Urban area
4	4	4	4	4	4	4	4	4	4	4	4	4	4	4	2	3	3	3	3	3	3	Should	Female	First year	2	More than 300 million VND	Urban area
3	3	3	3	3	3	2	4	4	3	3	4	3	4	3	3	4	4	4	3	3	4	Should	Female	Third year	3	From over 15-30 million VND	Urban area
5	5	5	4	5	5	5	5	5	5	2	4	4	5	5	1	1	5	5	5	5	5	Should	Female	Third year	3	From over 50-100 million VND	Urban area
4	4	3	3	4	4	4	5	4	5	3	3	4	5	5	3	3	4	4	3	5	4	Should	Female	Second year	3	From over 100-300 million VND	Urban area
3	3	3	5	5	5	5	5	5	5	3	4	3	5	5	5	5	5	5	5	5	5	Should	Female	Third year	3	From over 15-30 million VND	Suburban
4	4	4	5	5	5	5	5	5	5	5	4	5	5	5	5	5	5	5	5	5	5	Should	Female	Second year	3	More than 300 million VND	Urban area
3	3	3	4	3	4	3	3	3	2	3	3	3	3	3	3	3	3	3	3	3	3	Should not	Female	Second year	3	More than 300 million VND	Urban area
4	4	3	4	5	5	4	5	5	5	4	4	5	4	4	4	3	4	4	4	5	4	Should	Female	Second year	3	From over 30-50 million VND	Urban area
5	5	5	3	3	3	5	5	5	5	4	4	3	4	4	3	3	4	4	3	4	3	Should	Male	Second year	3	From over 15-30 million VND	Urban area
3	3	3	4	4	4	4	4	3	3	3	3	3	4	4	3	3	4	4	3	3	3	Should	Female	Third year	3	More than 300 million VND	Urban area
3	3	5	5	5	5	4	4	4	3	3	3	4	4	5	3	5	5	5	4	5	5	Should	Female	Third year	2	From over 30-50 million VND	Urban area
3	3	3	3	4	5	3	4	4	3	4	4	4	4	4	4	4	4	4	4	4	4	Should	Female	First year	3	From 0-15 million VND	Suburban
5	5	5	4	4	4	5	5	5	4	4	4	4	4	5	4	4	5	5	5	5	5	Should	Male	Second year	3	From over 15-30 million VND	Urban area
4	2	3	2	3	3	3	3	3	2	3	2	4	3	3	2	2	3	4	2	5	4	Should not	Female	Third year	2	More than 300 million VND	Urban area
2	3	3	4	4	4	4	4	4	3	3	3	2	5	5	5	5	4	4	4	4	4	Should	Female	Fourth year	3	From over 100-300 million VND	Urban area
2	3	3	4	4	4	4	3	3	2	4	4	4	4	4	3	3	4	4	4	3	4	Should not	Female	Third year	8	From over 100-300 million VND	Urban area
4	4	4	3	3	3	4	4	4	3	5	5	5	5	5	5	5	5	3	3	3	3	Should not	Female	First year	3	From 0-15 million VND	Suburban
3	3	4	3	4	5	5	5	4	3	3	4	4	5	4	3	3	4	4	4	4	4	Should	Female	Second year	3	From over 15-30 million VND	Urban area
4	3	5	4	4	5	5	5	4	3	3	4	4	5	4	3	4	4	5	3	5	4	Should	Male	First year	6	From over 15-30 million VND	Suburban
3	3	2	3	3	3	3	3	3	2	2	3	3	3	3	3	3	3	3	3	3	3	Should	Male	First year	3	From 0-15 million VND	Urban area
1	1	1	3	1	5	1	1	1	1	1	1	5	1	1	1	1	5	5	5	5	5	Should not	Male	Third year	3	From over 100-300 million VND	Urban area
5	5	5	5	5	5	4	5	5	5	5	5	5	4	4	3	3	5	5	3	5	5	Should	Female	Third year	3	From over 100-300 million VND	Urban area
3	3	3	4	4	3	4	4	4	4	2	2	3	4	4	4	4	4	4	4	4	4	Should	Male	Second year	3	From over 15-30 million VND	Urban area
3	3	3	3	3	3	3	4	3	3	2	3	4	4	3	3	3	3	3	3	3	3	Should not	Female	Third year	3	From over 100-300 million VND	Urban area
4	4	4	4	4	4	4	4	4	4	4	4	4	4	4	4	4	4	4	4	4	4	Should	Male	Above 4th year	5	From over 30-50 million VND	Urban area
4	4	5	4	4	4	4	4	4	4	3	4	4	3	4	4	4	4	4	4	4	4	Should	Female	First year	3	From over 15-30 million VND	Suburban
5	5	5	5	5	5	3	3	3	3	3	3	3	3	3	3	3	4	4	3	3	3	Should	Female	Third year	3	From over 15-30 million VND	Suburban
3	4	3	4	4	4	4	4	4	4	3	3	3	4	4	3	3	3	3	3	4	3	Should	Female	Third year	3	From over 50-100 million VND	Urban area
4	3	2	5	4	4	5	3	3	3	3	5	5	5	4	3	2	3	3	4	3	2	Should not	Female	Second year	3	From over 100-300 million VND	Urban area
4	4	3	4	5	5	4	5	5	5	4	4	5	4	4	4	3	4	4	4	5	4	Should	Female	Second year	3	From over 30-50 million VND	Urban area
4	4	4	4	4	4	4	4	3	3	5	4	4	5	4	5	5	5	4	5	5	5	Should	Male	Third year	8	From over 30-50 million VND	Urban area
4	4	5	5	4	4	3	4	3	2	2	3	4	4	4	3	5	4	3	2	3	2	Should	Female	Fourth year	2	From over 15-30 million VND	Urban area
4	4	4	4	4	4	4	4	4	4	4	4	4	5	5	4	4	4	4	5	5	4	Should	Female	Second year	4	From 0-15 million VND	Urban area
3	1	1	3	4	4	3	1	2	2	3	3	3	4	4	3	4	4	4	3	3	2	Should	Female	Second year	3	From over 30-50 million VND	Urban area
5	5	5	5	5	5	5	5	5	5	5	5	5	5	5	5	5	5	5	5	5	5	Should	Male	Second year	3	From over 30-50 million VND	Urban area
4	5	4	4	4	4	5	5	5	5	3	4	4	4	4	4	4	4	4	3	4	4	Should	Male	Second year	3	From over 15-30 million VND	Urban area
3	3	4	5	4	5	3	3	3	3	3	4	4	3	4	3	3	4	4	3	5	4	Should not	Male	Second year	3	From over 30-50 million VND	Urban area
4	4	5	4	5	4	4	5	4	4	2	5	3	4	5	4	3	4	4	4	4	5	Should	Female	Second year	2	From over 15-30 million VND	Urban area
5	5	5	5	5	5	4	4	4	3	3	3	4	4	5	3	3	4	4	4	4	4	Should	Male	Second year	2	From 0-15 million VND	Urban area
5	4	4	4	3	4	4	4	4	4	3	4	3	4	4	2	2	4	3	4	4	3	Should not	Female	Second year	4	From 0-15 million VND	Urban area
3	3	3	3	3	3	4	3	2	3	2	2	3	4	4	3	3	3	4	3	3	3	Should	Male	Second year	2	From over 15-30 million VND	Urban area
3	3	4	4	5	4	4	3	5	4	2	2	4	4	5	4	4	3	4	4	4	4	Should	Female	Fourth year	2	From over 15-30 million VND	Urban area
1	1	1	3	3	3	3	3	3	1	4	4	3	3	3	2	2	4	4	4	4	4	Should not	Male	Fourth year	3	More than 300 million VND	Urban area
3	4	2	4	4	5	4	3	4	2	2	2	2	4	4	4	2	3	4	2	2	2	Should not	Male	Second year	3	From over 15-30 million VND	Urban area
3	3	3	4	3	3	4	4	4	3	3	3	4	4	4	4	4	4	4	3	4	4	Should	Female	Third year	3	From over 15-30 million VND	Urban area
3	4	2	5	2	5	5	2	4	2	5	2	4	3	4	5	3	5	3	5	3	5	Should	Female	Third year	3	From 0-15 million VND	Suburban
4	4	4	4	4	4	4	4	4	4	4	4	4	4	4	4	4	4	4	4	4	4	Should	Female	Third year	3	From over 15-30 million VND	Suburban
5	4	4	5	4	5	4	5	4	5	5	4	5	5	4	4	5	5	4	5	4	4	Should	Female	Fourth year	2	From over 30-50 million VND	Suburban
4	3	4	3	4	4	3	4	4	4	4	4	3	4	4	4	4	4	4	4	4	3	Should not	Female	Third year	2	From over 30-50 million VND	Suburban
2	2	2	3	3	3	3	4	3	2	2	3	3	5	5	3	3	3	3	3	3	3	Should	Male	Second year	2	From over 30-50 million VND	Urban area
3	2	2	3	3	3	3	2	3	3	2	3	3	3	3	3	3	3	3	3	3	3	Should not	Female	Second year	3	From over 100-300 million VND	Urban area
4	1	1	4	4	4	3	1	2	1	2	2	4	1	1	1	1	1	3	4	5	1	Should not	Male	Second year	4	From 0-15 million VND	Suburban
3	4	3	4	4	4	4	4	3	3	3	4	3	5	5	4	3	4	4	4	4	4	Should	Female	Third year	2	From over 15-30 million VND	Suburban
3	2	1	4	3	3	2	2	3	3	3	4	3	4	4	3	3	3	4	4	4	2	Should	Female	First year	3	From over 30-50 million VND	Suburban
2	2	3	3	3	3	3	3	3	2	3	4	4	3	3	3	3	3	3	3	3	3	Should	Female	First year	3	From over 15-30 million VND	Urban area
2	2	3	3	3	3	3	3	3	3	3	4	4	4	4	3	2	3	3	3	3	4	Should	Female	First year	3	From over 30-50 million VND	Urban area
3	3	3	5	5	5	5	5	5	5	5	5	5	5	5	5	5	5	5	5	5	5	Should	Female	First year	3	From over 15-30 million VND	Urban area
3	3	3	3	3	3	3	3	3	3	3	3	3	4	5	3	3	4	4	4	4	4	Should	Female	First year	3	From over 30-50 million VND	Urban area
3	3	3	2	2	2	4	4	3	2	5	5	5	3	3	3	3	5	5	5	5	5	Should not	Male	First year	3	From over 50-100 million VND	Urban area
2	2	3	4	3	3	4	4	4	3	4	4	4	2	3	2	2	5	4	2	3	3	Should not	Female	First year	1	From 0-15 million VND	Urban area
5	5	5	5	5	5	5	5	5	5	5	4	5	5	5	5	5	5	5	5	5	5	Should	Male	Second year	6	From over 15-30 million VND	Urban area
3	4	3	4	4	4	4	4	4	4	3	4	4	4	4	5	4	4	4	4	4	4	Should	Female	Third year	2	From 0-15 million VND	Urban area
3	4	2	2	2	3	3	4	4	3	3	3	4	4	4	3	3	4	4	3	4	4	Should	Male	First year	6	From 0-15 million VND	Suburban
3	4	2	3	2	4	4	3	3	3	3	4	4	3	3	3	3	3	3	3	3	3	Should not	Male	Fourth year	6	From over 50-100 million VND	Urban area
3	3	3	4	5	5	4	4	4	4	3	4	3	4	4	3	3	5	4	4	4	4	Should	Male	Third year	6	From 0-15 million VND	Urban area
4	3	4	5	5	5	4	4	4	4	2	4	5	4	2	2	4	4	3	4	4	3	Should	Male	Second year	6	From over 15-30 million VND	Urban area
3	1	2	4	4	5	5	5	5	3	1	2	3	3	4	3	2	4	4	4	5	3	Should	Male	Second year	6	From over 30-50 million VND	Urban area
3	1	2	4	4	5	5	5	5	3	1	2	3	3	4	3	2	4	4	4	5	3	Should	Male	Second year	6	From over 30-50 million VND	Urban area
4	4	4	3	3	4	4	4	3	4	3	3	3	4	4	4	3	4	4	3	3	4	Should	Male	First year	4	From over 15-30 million VND	Urban area
3	4	3	4	4	4	4	4	4	4	4	4	4	4	4	3	3	4	4	4	4	4	Should	Female	Fourth year	3	From over 30-50 million VND	Urban area
4	3	3	5	5	5	4	4	5	3	4	4	4	4	5	2	5	4	4	5	4	4	Should	Male	Fourth year	3	From over 15-30 million VND	Urban area
3	3	4	4	4	5	3	4	4	3	3	4	4	4	4	3	3	4	3	3	4	4	Should not	Female	Third year	2	From 0-15 million VND	Urban area
4	4	5	4	4	4	5	5	5	4	3	4	4	4	4	4	4	4	4	3	3	3	Should	Female	Second year	3	From over 30-50 million VND	Urban area
3	3	3	3	3	2	3	3	4	2	2	3	3	5	5	3	3	3	3	3	3	3	Should	Female	Third year	3	From over 15-30 million VND	Urban area
4	3	3	3	3	3	3	3	3	3	5	4	3	3	3	3	3	3	3	3	3	3	Should	Female	Third year	1	From 0-15 million VND	Urban area
4	4	4	3	3	3	5	5	5	5	5	4	5	5	5	5	3	5	5	5	5	5	Should	Male	First year	4	From over 15-30 million VND	Suburban
4	4	4	4	4	4	4	4	4	4	3	3	3	4	4	4	4	4	4	4	4	4	Should	Female	First year	2	From 0-15 million VND	Urban area
3	4	4	4	5	5	5	5	3	2	3	4	4	5	5	5	5	5	5	4	4	3	Should not	Female	First year	2	More than 300 million VND	Urban area
3	4	2	4	3	3	4	3	2	4	5	3	4	4	3	3	2	4	3	2	3	3	Should	Female	Third year	3	From over 15-30 million VND	Urban area
3	4	4	3	3	3	4	4	4	3	2	2	4	4	4	4	4	4	3	3	3	3	Should	Male	Second year	3	From over 30-50 million VND	Urban area
3	3	4	4	4	3	5	5	5	4	4	4	3	5	5	3	5	5	5	5	5	5	Should	Female	First year	3	From over 100-300 million VND	Urban area
5	5	5	5	5	5	5	5	5	5	5	5	5	5	5	5	5	5	5	5	5	5	Should	Male	First year	3	From over 15-30 million VND	Urban area
3	3	3	4	4	4	3	3	3	3	3	3	3	3	4	3	3	3	4	3	4	4	Should	Female	First year	3	From over 15-30 million VND	Urban area
1	2	1	4	4	4	3	3	3	2	4	4	4	5	5	2	1	4	4	4	4	4	Should	Male	Second year	3	From over 50-100 million VND	Urban area
5	5	5	5	4	4	4	4	3	5	4	3	5	2	2	2	2	4	4	5	5	5	Should	Male	First year	2	From 0-15 million VND	Urban area
1	1	1	1	1	1	3	2	1	1	4	4	4	2	2	2	2	4	4	4	4	4	Should not	Male	First year	6	From over 100-300 million VND	Urban area
4	4	4	4	3	3	4	4	4	4	4	4	4	4	4	4	4	4	4	4	4	4	Should	Female	First year	5	From 0-15 million VND	Urban area
4	4	4	3	3	4	4	3	4	4	4	4	4	3	3	3	3	3	3	3	3	3	Should	Female	Second year	3	From over 30-50 million VND	Urban area
3	2	4	5	4	5	5	5	4	3	2	5	5	5	5	5	5	4	4	3	5	4	Should not	Female	Third year	1	From 0-15 million VND	Urban area
3	5	2	5	4	5	5	5	5	4	2	2	4	5	5	5	3	5	3	2	4	2	Should	Female	Second year	2	More than 300 million VND	Urban area
3	2	4	4	4	4	4	4	4	3	4	4	3	4	4	3	2	4	4	3	5	5	Should not	Male	First year	8	From over 15-30 million VND	Suburban
2	4	3	3	3	3	3	3	3	4	3	3	4	4	4	4	3	5	4	4	4	3	Should not	Male	First year	4	From 0-15 million VND	Urban area
2	3	5	5	5	5	5	5	5	5	5	5	5	5	5	5	5	5	5	5	5	5	Should	Male	First year	6	From over 15-30 million VND	Urban area
4	4	4	3	3	4	3	3	3	3	5	5	3	4	4	4	4	3	3	3	4	3	Should	Female	First year	3	From over 50-100 million VND	Suburban
3	3	4	4	4	4	4	4	4	4	3	3	4	3	3	3	3	4	4	4	4	4	Should	Female	Third year	3	From 0-15 million VND	Suburban
3	3	3	3	3	3	3	3	3	3	3	3	3	3	3	3	3	3	3	3	3	3	Should not	Female	Third year	5	From over 15-30 million VND	Urban area
3	3	3	4	4	4	4	4	4	3	2	3	3	5	5	3	5	4	4	4	4	4	Should	Male	First year	3	From over 15-30 million VND	Urban area
3	2	2	2	2	5	3	2	2	2	1	5	5	5	5	3	3	3	4	4	4	3	Should not	Female	First year	8	From 0-15 million VND	Urban area
3	3	3	4	4	3	2	3	2	2	3	3	4	4	4	3	2	4	4	3	4	4	Should not	Female	Second year	7	From 0-15 million VND	Urban area
5	5	5	5	5	5	5	5	5	5	5	5	5	5	5	5	5	5	5	5	5	5	Should	Male	Third year	6	From over 15-30 million VND	Urban area
3	3	3	3	3	3	3	3	3	3	3	3	3	2	4	3	2	3	3	4	3	2	Should not	Male	First year	6	From over 30-50 million VND	Suburban
2	4	3	5	5	5	4	3	3	2	4	4	4	3	4	3	3	4	4	3	4	4	Should not	Male	Second year	6	From over 30-50 million VND	Urban area
3	3	3	1	1	3	3	1	3	1	4	4	5	3	3	3	4	5	5	5	5	4	Should not	Female	Second year	5	From 0-15 million VND	Urban area
2	2	5	3	3	3	5	4	3	3	3	3	3	3	3	3	3	3	4	4	4	3	Should	Female	First year	8	More than 300 million VND	Urban area
2	2	5	5	5	5	5	5	5	5	3	3	4	4	5	5	5	5	5	5	5	5	Should	Female	First year	3	From over 15-30 million VND	Urban area
2	2	5	5	5	5	5	5	5	5	3	3	4	4	5	5	5	5	5	5	5	5	Should	Female	First year	3	From over 15-30 million VND	Urban area
1	1	4	5	5	5	3	4	3	1	4	2	5	5	5	2	1	5	2	1	4	4	Should not	Female	First year	2	From 0-15 million VND	Urban area
3	3	3	3	3	3	3	3	3	3	3	3	3	5	5	3	3	2	2	4	5	5	Should not	Male	Fourth year	7	From over 50-100 million VND	Urban area
3	3	3	3	3	3	4	3	3	3	3	3	3	3	3	3	3	3	3	3	3	3	Should not	Female	First year	3	From over 50-100 million VND	Urban area
3	3	3	3	3	3	3	3	3	3	3	3	3	5	5	3	3	2	2	4	5	5	Should not	Male	Fourth year	7	From over 50-100 million VND	Urban area
5	4	5	5	5	5	3	4	4	3	3	5	5	3	2	2	1	5	5	5	5	5	Should	Male	Third year	6	More than 300 million VND	Urban area
5	5	5	5	5	5	5	5	5	5	4	4	4	5	5	5	5	5	5	5	5	5	Should	Female	First year	3	From over 100-300 million VND	Urban area
5	5	5	5	5	5	5	5	5	5	5	5	5	5	5	5	5	5	5	5	5	5	Should	Female	Second year	2	From over 30-50 million VND	Suburban
3	3	4	5	5	5	4	4	4	4	3	3	3	4	4	3	3	3	3	3	3	3	Should	Female	Second year	3	From over 30-50 million VND	Urban area
3	3	3	4	4	5	4	4	4	4	3	4	3	4	4	4	4	4	4	3	4	5	Should	Female	Third year	3	From over 50-100 million VND	Urban area
3	3	4	3	3	4	2	3	3	3	4	3	4	4	4	3	4	5	5	5	5	5	Should	Female	First year	6	From over 15-30 million VND	Urban area
4	4	4	5	5	5	4	5	4	3	3	4	4	5	5	4	4	5	5	4	4	5	Should	Female	Third year	3	From over 50-100 million VND	Urban area
5	5	5	4	4	4	4	4	4	3	3	4	4	5	5	3	3	5	4	4	5	4	Should	Female	Second year	3	From over 50-100 million VND	Urban area
3	3	3	3	3	3	3	3	3	3	3	3	3	3	3	3	3	3	3	3	3	3	Should not	Female	Second year	3	From 0-15 million VND	Suburban
1	3	2	5	5	5	5	3	3	4	1	5	1	5	2	1	1	1	1	1	1	1	Should not	Female	Third year	2	From over 15-30 million VND	Suburban
3	4	4	4	3	4	4	3	5	4	4	5	3	4	5	4	5	5	4	5	4	4	Should	Male	First year	3	From over 50-100 million VND	Urban area
5	5	5	5	5	5	5	5	5	5	2	5	5	5	5	5	5	5	5	5	5	5	Should	Female	Third year	2	From 0-15 million VND	Suburban
3	2	3	4	4	4	4	4	4	4	4	4	4	4	4	4	4	4	4	4	4	4	Should	Male	First year	6	From over 50-100 million VND	Urban area
3	3	3	3	3	3	3	3	3	3	3	3	3	3	3	3	3	3	3	3	3	3	Should	Female	Second year	3	From 0-15 million VND	Urban area
3	3	4	3	3	3	3	3	3	3	3	3	4	3	3	3	3	3	4	3	4	3	Should not	Female	Above 4th year	5	From over 15-30 million VND	Suburban
4	3	4	5	5	5	4	5	5	5	2	4	4	4	5	5	5	5	5	5	5	5	Should	Female	Third year	2	From over 15-30 million VND	Urban area
3	5	4	4	4	3	4	3	3	2	2	4	3	5	4	4	3	4	4	2	4	3	Should	Female	Third year	3	From 0-15 million VND	Suburban
4	3	4	4	4	3	4	4	4	5	4	4	4	4	5	5	4	3	4	2	4	4	Should	Female	Third year	2	From 0-15 million VND	Suburban
2	3	4	4	4	4	4	4	4	4	2	2	2	4	4	3	4	4	4	4	4	4	Should not	Female	Second year	2	From over 30-50 million VND	Suburban
3	1	1	5	5	5	5	2	5	1	3	5	5	3	3	1	1	5	5	5	5	5	Should not	Female	Third year	2	From over 15-30 million VND	Suburban
3	4	4	5	4	4	5	5	4	4	4	5	5	5	5	4	3	4	4	4	4	4	Should	Male	First year	2	From over 30-50 million VND	Urban area
3	3	5	4	4	4	5	5	5	5	1	3	1	5	5	5	5	5	5	1	4	3	Should	Female	First year	2	From 0-15 million VND	Suburban
4	3	3	3	3	4	3	2	3	4	2	4	4	4	4	2	3	2	3	3	3	3	Should not	Female	First year	8	From over 15-30 million VND	Suburban
3	3	4	4	4	5	5	5	5	5	4	4	3	4	4	4	4	5	4	4	5	5	Should	Male	Second year	1	From 0-15 million VND	Urban area
4	3	5	4	4	3	5	4	4	4	3	4	5	5	5	5	5	5	5	4	5	5	Should	Female	First year	2	From over 15-30 million VND	Suburban
4	3	5	5	3	5	4	4	4	3	5	5	5	5	5	4	4	3	4	4	3	4	Should	Female	First year	2	From over 30-50 million VND	Urban area
2	2	4	3	4	3	5	3	3	4	1	4	4	3	2	3	3	4	4	2	4	3	Should not	Female	First year	2	From 0-15 million VND	Urban area
4	4	4	4	4	4	4	3	3	3	3	4	3	4	4	3	3	4	4	3	3	4	Should	Male	Second year	3	From over 30-50 million VND	Urban area
3	3	4	5	5	5	5	5	5	5	4	4	3	5	5	5	5	4	4	4	4	4	Should	Male	First year	3	From over 15-30 million VND	Urban area
3	4	5	3	5	5	4	4	4	5	5	5	5	5	5	5	5	5	5	5	5	5	Should not	Male	First year	3	From over 50-100 million VND	Urban area
1	3	2	4	4	3	3	4	2	2	4	4	4	4	4	2	3	4	4	4	4	4	Should not	Female	First year	7	From over 30-50 million VND	Urban area
3	3	3	4	4	4	5	5	4	5	3	3	3	5	4	4	4	4	4	4	4	4	Should	Female	First year	2	From over 50-100 million VND	Urban area
4	4	5	4	4	5	5	3	3	3	4	4	4	4	3	3	3	4	4	4	4	4	Should	Female	First year	3	From over 30-50 million VND	Urban area
4	3	5	4	4	4	5	5	5	4	3	3	4	5	5	5	5	5	5	2	3	4	Should	Female	First year	2	From 0-15 million VND	Urban area
4	3	3	3	3	3	3	3	4	3	4	4	4	4	3	5	4	4	5	3	4	4	Should	Male	Above 4th year	7	From over 15-30 million VND	Urban area
5	5	5	5	5	5	5	5	5	5	5	5	5	5	5	5	5	5	5	5	5	5	Should	Male	First year	8	From over 15-30 million VND	Urban area
4	4	4	4	4	5	5	5	4	4	3	4	4	5	5	4	4	4	4	3	4	5	Should	Female	First year	2	From over 15-30 million VND	Suburban
4	4	4	4	4	4	4	4	4	5	4	4	4	4	3	4	3	4	4	4	3	4	Should	Female	Second year	3	From over 15-30 million VND	Urban area
5	5	5	3	4	3	4	4	3	5	4	3	5	4	5	5	4	5	4	4	5	5	Should	Male	First year	2	From 0-15 million VND	Urban area
3	3	4	4	4	4	3	4	3	3	3	4	4	4	4	3	3	3	3	3	4	4	Should not	Female	First year	3	From over 100-300 million VND	Urban area
2	1	2	5	5	4	3	3	3	2	4	4	4	3	3	2	2	3	4	5	5	4	Should not	Male	Third year	2	More than 300 million VND	Urban area
4	4	3	5	5	4	4	5	5	4	5	5	5	5	5	4	5	5	5	4	5	5	Should	Male	First year	7	From over 50-100 million VND	Urban area
4	4	3	3	3	3	4	4	4	3	4	4	4	3	3	2	3	3	2	2	3	3	Should not	Female	First year	7	From over 30-50 million VND	Urban area
3	3	4	3	3	3	4	4	4	3	3	4	4	4	4	4	4	3	3	3	4	3	Should	Female	First year	1	From 0-15 million VND	Suburban
4	4	3	4	3	3	4	4	4	3	3	3	3	4	3	3	3	3	3	3	3	3	Should not	Female	First year	7	From over 30-50 million VND	Urban area
3	3	3	3	3	3	3	3	3	3	3	3	3	3	3	3	3	3	3	3	3	3	Should	Female	First year	6	From over 15-30 million VND	Suburban
3	3	3	3	3	4	3	3	3	2	3	4	4	4	4	3	3	4	4	4	4	4	Should	Female	First year	2	From over 15-30 million VND	Urban area
3	3	4	5	5	5	4	5	5	4	3	4	5	5	3	4	3	4	4	3	4	5	Should	Female	First year	2	From over 30-50 million VND	Urban area
2	2	3	5	3	5	4	4	3	2	4	3	5	4	3	3	2	4	5	4	5	5	Should not	Male	Second year	1	From 0-15 million VND	Urban area
3	2	3	3	2	2	5	4	5	5	5	2	4	4	5	4	5	4	5	4	3	4	Should	Female	First year	5	From 0-15 million VND	Urban area
3	3	2	5	5	5	4	2	4	2	2	3	5	4	4	2	2	3	4	2	5	5	Should	Female	First year	6	From over 15-30 million VND	Urban area
1	1	1	1	1	1	1	1	1	1	1	1	1	1	1	1	1	5	5	5	5	5	Should not	Male	First year	6	From over 30-50 million VND	Suburban
5	5	3	5	5	5	5	5	5	5	4	5	5	3	5	5	5	5	5	5	5	5	Should	Female	First year	2	From 0-15 million VND	Urban area
5	5	3	2	3	3	3	3	3	3	3	3	3	3	3	3	3	3	3	3	3	3	Should	Female	Above 4th year	3	From 0-15 million VND	Urban area
2	2	2	3	3	3	3	3	4	3	3	3	3	4	4	3	2	3	3	3	3	2	Should not	Male	First year	7	From over 15-30 million VND	Suburban
5	4	3	3	4	4	3	4	5	4	3	4	5	5	5	5	5	4	4	3	5	5	Should not	Male	First year	2	From over 50-100 million VND	Urban area
5	5	5	5	5	5	5	5	5	5	5	5	5	5	5	5	5	5	5	5	5	5	Should	Male	Second year	3	From 0-15 million VND	Urban area
4	4	4	4	4	4	4	4	4	4	4	4	4	3	3	3	3	3	3	3	3	3	Should	Female	Second year	3	From over 50-100 million VND	Urban area
5	5	4	3	3	3	3	3	3	3	3	3	3	3	3	3	3	3	3	3	3	3	Should not	Female	Third year	2	From over 50-100 million VND	Urban area
2	3	4	5	5	5	4	4	3	3	4	4	4	5	5	3	3	4	4	4	4	4	Should	Female	Fourth year	3	From over 30-50 million VND	Suburban
5	5	5	5	4	5	4	4	5	5	4	5	4	5	4	5	4	4	5	5	5	5	Should	Male	Above 4th year	2	From over 50-100 million VND	Urban area
5	5	5	5	5	5	5	5	5	5	5	5	5	5	5	5	5	5	5	5	5	5	Should	Female	Above 4th year	7	From over 30-50 million VND	Urban area
4	5	3	5	4	3	5	4	5	5	3	4	3	5	5	5	5	4	4	3	3	3	Should	Female	Third year	2	From 0-15 million VND	Urban area
5	4	5	4	4	4	5	4	5	4	4	5	4	4	4	5	4	5	4	4	5	4	Should	Male	Fourth year	7	From over 30-50 million VND	Urban area
1	2	2	3	3	3	4	3	3	3	4	4	4	4	3	3	4	4	4	4	4	4	Should not	Female	Second year	3	From 0-15 million VND	Suburban
4	4	4	5	5	4	5	3	3	3	4	5	3	4	4	2	2	4	4	4	5	4	Should not	Female	Second year	3	From over 50-100 million VND	Urban area
3	2	3	3	3	3	3	2	2	1	5	5	4	3	3	2	2	3	3	3	3	3	Should not	Female	Third year	3	From over 30-50 million VND	Suburban
4	3	5	5	5	5	5	4	5	4	3	3	4	4	4	3	3	5	5	4	5	5	Should	Male	First year	6	From over 30-50 million VND	Urban area
2	2	2	4	3	3	4	3	4	2	3	3	3	4	4	3	2	4	3	3	3	3	Should not	Male	First year	3	From over 50-100 million VND	Urban area
2	2	3	4	4	4	3	3	3	3	4	4	4	4	4	4	4	4	4	4	4	4	Should not	Male	Second year	6	From 0-15 million VND	Urban area
2	2	3	2	4	3	2	3	2	3	2	3	2	1	1	1	1	1	1	1	1	1	Should	Female	Above 4th year	2	From 0-15 million VND	Suburban
5	5	4	4	5	4	5	4	5	5	4	5	4	3	3	4	5	5	4	5	4	5	Should	Male	Second year	3	From over 50-100 million VND	Urban area
5	5	4	4	4	5	5	4	5	5	5	5	5	5	5	5	4	5	5	4	4	5	Should	Male	Second year	3	From over 50-100 million VND	Urban area
5	4	4	4	5	4	5	5	4	5	5	4	5	5	4	4	4	5	4	5	4	5	Should	Male	Second year	3	From over 50-100 million VND	Urban area
4	5	4	4	5	4	4	5	5	5	5	5	5	4	5	4	4	5	5	4	5	4	Should	Male	Second year	3	From over 50-100 million VND	Urban area
4	4	5	4	4	4	5	4	4	4	5	5	4	4	5	5	5	5	4	5	5	5	Should	Female	Second year	3	From over 50-100 million VND	Urban area
5	4	5	4	5	4	5	4	5	4	4	5	4	5	4	5	4	4	4	3	4	4	Should	Female	Second year	3	From over 50-100 million VND	Urban area
4	4	4	4	5	4	5	5	5	5	5	4	5	4	3	3	3	4	4	4	4	4	Should	Female	Second year	3	From over 50-100 million VND	Urban area
4	4	5	5	4	4	5	4	5	4	5	4	5	5	5	4	5	5	5	4	4	5	Should	Male	Second year	3	From over 50-100 million VND	Urban area
4	4	3	4	3	4	3	2	4	4	4	3	4	2	4	3	3	3	4	2	3	3	Should	Female	Second year	3	From 0-15 million VND	Urban area
4	5	5	5	4	5	4	3	4	5	5	4	5	4	5	4	5	5	5	4	5	5	Should	Female	Second year	3	From over 50-100 million VND	Urban area
3	3	3	5	5	5	3	2	3	3	3	3	3	3	3	3	3	4	4	4	4	4	Should	Female	First year	3	From over 30-50 million VND	Suburban
2	2	2	4	4	4	3	4	2	2	2	3	3	4	3	2	4	3	4	4	4	3	Should not	Female	Second year	3	From over 30-50 million VND	Urban area
5	4	4	4	5	4	5	4	4	5	5	5	4	4	4	4	4	4	4	4	4	5	Should	Male	Second year	3	From over 50-100 million VND	Suburban
3	2	1	5	5	5	4	4	4	4	4	4	3	3	3	1	1	2	2	1	3	2	Should	Female	Second year	2	From over 15-30 million VND	Urban area
3	2	2	5	3	3	2	1	1	1	3	2	2	3	3	1	2	3	3	2	3	3	Should not	Male	First year	3	From over 30-50 million VND	Suburban
5	5	5	5	5	4	5	5	5	4	4	5	5	4	4	4	5	5	4	4	4	4	Should	Female	Second year	3	From over 30-50 million VND	Urban area
3	4	3	4	4	4	4	3	3	3	3	4	4	5	5	4	3	4	4	4	4	4	Should not	Male	Second year	3	From over 30-50 million VND	Urban area
3	3	3	3	3	3	4	3	3	3	3	3	3	3	3	3	3	3	3	3	3	3	Should not	Female	First year	4	From 0-15 million VND	Urban area
3	3	3	4	4	3	3	3	3	3	4	4	3	4	4	4	4	4	4	4	4	4	Should	Female	Above 4th year	6	From 0-15 million VND	Suburban
4	3	5	4	4	5	4	4	5	5	5	4	5	5	4	4	5	5	4	4	5	4	Should	Female	Second year	3	From over 50-100 million VND	Urban area
5	5	5	5	5	5	5	5	5	5	5	5	5	5	5	5	5	5	5	5	5	5	Should	Female	Second year	3	From over 50-100 million VND	Urban area
4	5	4	4	4	5	5	5	5	5	4	4	4	5	5	5	5	5	4	4	4	4	Should	Female	Second year	3	From over 50-100 million VND	Urban area
4	4	4	4	4	4	5	5	5	5	5	4	4	5	5	5	5	4	5	5	5	5	Should	Female	Second year	3	From over 50-100 million VND	Urban area
4	5	5	4	4	4	4	4	4	5	5	5	5	5	5	5	5	4	4	5	5	5	Should	Female	Second year	3	From over 50-100 million VND	Urban area
5	5	5	4	5	5	5	5	5	5	5	5	5	5	5	5	5	5	4	5	5	5	Should	Female	Second year	3	From over 50-100 million VND	Urban area
4	5	5	4	5	5	5	5	5	5	4	5	4	4	4	5	4	5	5	5	5	5	Should	Female	Second year	3	From over 50-100 million VND	Urban area
4	4	4	5	5	5	5	5	5	5	5	5	5	4	4	4	4	5	5	5	4	4	Should	Female	Second year	3	From over 50-100 million VND	Urban area
4	5	5	5	5	5	4	5	4	5	5	5	5	5	5	5	5	4	4	5	4	4	Should	Female	Second year	3	From over 50-100 million VND	Urban area
5	4	4	4	4	4	4	4	4	4	4	5	4	5	5	5	5	4	4	5	5	4	Should	Male	Second year	3	From over 50-100 million VND	Urban area
5	5	5	5	5	4	4	5	3	4	4	5	5	5	5	4	4	5	5	5	5	5	Should	Male	Second year	3	From over 50-100 million VND	Urban area
4	4	4	5	5	5	4	4	5	5	5	5	5	5	5	5	5	5	5	5	5	5	Should	Male	Second year	3	From over 50-100 million VND	Urban area
3	3	3	5	5	5	4	4	4	4	5	5	5	5	5	4	4	5	5	5	5	5	Should	Male	Second year	3	From over 50-100 million VND	Urban area
5	5	4	4	4	4	4	3	3	3	4	4	4	5	5	5	5	4	5	4	4	4	Should	Female	Second year	3	From over 50-100 million VND	Urban area
3	3	3	5	5	5	4	4	4	4	5	3	5	5	5	5	5	5	5	5	5	5	Should	Female	Second year	3	From over 50-100 million VND	Urban area
4	4	4	5	5	5	5	5	5	5	5	5	5	5	5	5	5	4	4	4	4	4	Should	Female	Second year	3	From over 50-100 million VND	Urban area
5	5	5	4	5	5	4	4	5	5	4	4	4	4	4	4	4	5	5	5	5	5	Should	Male	Second year	3	From over 50-100 million VND	Urban area
5	5	5	4	4	4	4	5	5	4	5	5	5	4	4	4	4	5	4	4	5	5	Should	Male	Second year	3	From over 50-100 million VND	Urban area
3	3	3	3	5	4	3	4	4	3	3	4	4	4	5	3	3	4	4	4	4	4	Should	Female	Second year	2	From over 30-50 million VND	Urban area
4	5	5	4	4	3	5	5	5	4	4	4	4	4	4	4	4	4	4	4	4	4	Should	Female	Second year	3	From over 50-100 million VND	Urban area
4	4	5	4	4	5	4	3	4	5	4	4	5	5	5	4	4	5	5	5	5	5	Should	Male	Second year	3	From over 50-100 million VND	Urban area
4	4	4	3	5	5	5	5	3	4	4	4	4	4	4	4	5	5	5	3	5	4	Should	Female	Second year	3	From over 50-100 million VND	Urban area
4	4	4	5	5	5	4	4	3	5	5	5	5	5	5	5	4	5	4	4	4	5	Should	Female	Second year	3	From over 50-100 million VND	Urban area
4	4	5	5	4	3	4	4	4	5	5	5	5	3	3	3	3	4	5	4	4	4	Should	Female	Second year	3	From over 50-100 million VND	Urban area
3	5	5	5	5	5	4	5	5	3	4	4	4	4	3	5	4	5	4	4	3	4	Should	Female	Second year	3	From over 50-100 million VND	Urban area
3	4	5	3	4	5	3	4	5	3	3	4	5	3	4	5	3	3	4	5	3	4	Should	Female	Second year	6	From over 15-30 million VND	Urban area
4	4	5	4	5	5	4	5	5	4	4	5	5	5	5	4	3	5	4	5	5	3	Should	Female	Second year	3	From over 50-100 million VND	Urban area
2	3	3	5	5	4	4	3	3	3	2	4	5	5	5	4	4	4	4	3	4	3	Should	Male	Second year	3	From over 30-50 million VND	Urban area
4	4	4	5	5	5	5	3	3	3	4	5	5	5	5	5	5	5	4	4	5	5	Should not	Female	Second year	2	From over 50-100 million VND	Urban area
4	4	3	4	4	3	5	5	5	3	3	4	4	5	5	3	4	4	4	4	4	3	Should	Male	First year	2	From over 15-30 million VND	Urban area
2	2	2	4	4	4	3	3	2	1	3	4	4	4	4	2	2	4	4	4	4	5	Should not	Male	Third year	6	From over 30-50 million VND	Urban area
4	3	4	5	5	5	5	5	5	5	2	4	4	5	5	5	5	5	5	5	5	5	Should	Female	Second year	3	From 0-15 million VND	Urban area
4	3	3	2	4	3	4	4	5	3	3	4	3	4	4	3	3	4	3	3	4	3	Should not	Female	Second year	3	From over 30-50 million VND	Urban area

## Sheet: Coding
20. Field of study
Educational science and teacher training	1
Humanities, Social Sciences and Behavior, Journalism and Defense Security	2
Business and Management	3
Law	4
Life Science and Nature Science	5
Statistics, Engineering and Computer & IT	6
Health	7
Art	8
1. Perceived Usefulness
The online learning system helps me absorb knowledge more effectively	PU1
The online learning system helps me improve my academic results	PU2
The online learning system makes me more proactive in learning	PU3
2. Perceived Ease of Use
I suppose that it is easy for me to learn how to use the online learning system	PEOU1
I suppose that the online learning system very easy to use	PEOU2
I believe that it is easy for me to competently use online learning systems	PEOU3
3. Attitude
I suppose that it is necessary to use an online learning system	ATT1
I support the use of an online learning system	ATT2
I suppose that using online learning is a good idea	ATT3
I feel very excited when using an online learning system	ATT4
4. Self-study ability
I always actively interact with the lecturers during class	SSA1
I always actively participate in learning activities and do group exercises	SSA2
I always actively arrange my own schedule	SSA3
5. Covid 19
Covid 19 has helped me approach digital transformation in learning	COVID1
Covid 19 has helped me adapt to the shift in learning methods	COVID2
Covid 19 has helped me feel excited about the new learning method	COVID3
Covid 19 has helped me more proactive and self-disciplined in studying	COVID4
6. Student’s readiness for digital transformation
I have been ready to acquire knowledge more proactively	CHA1
I have proactively absorbed knowledge through digital platforms	CHA2
I have proactively interacted with lecturers through digital platforms	CHA3
I have proactively searched for learning materials through digital platforms	CHA4
I have proficiently used digital platforms for learning and discussion	CHA5
